# Supplementary material for: Genome‐wide association analysis of serum alanine and aspartate aminotransferase, and the modifying effects of BMI in 388k European individuals
Source: Genet Epidemiol. 2021 Jun 29;45(6):664–81. doi: 10.1002/gepi.22392 (PMC8457092; doi:10.1002/gepi.22392)
Supplement: Supplementary file 2 — Supporting information. [file GEPI-45-664-s002.xlsx]

## Sheet: Table S1
Table S1. Demographic table of the study individuals.
		UK Biobank	DiscovEHR OMNI	DiscovEHR GSA
	N	319882	30980	38003
	Age (yrs)	56.87 (7.99)	62.76 (16.27)	56.21 (16.25)
	Female (%)	0.5367	0.5792	0.6128
	BMI (kg/m2)	27.34 (4.60)	31.56 (7.35)	30.83 (7.13)
	ALT (IU/L)	23.51 (14.01)	24.66 (10.82)	24.93 (11.69)
	AST (IU/L)	26.19 (10.60)	24.22 (6.33)	23.61 (6.51)

## Sheet: Table S2
Table S2. Table of lambda and LDSC intercepts.
Table of LDSC intercepts and lambda values across individual cohorts
	Cohort
Phenotype	Main Effect			Interaction Effect
	UKB LDSC intercept (lambda)	GHS 60K LDSC intercept (lambda)	GHS 30K LDSC intercept (lambda)	UKB LDSC intercept (lambda)	GHS 60K LDSC intercept (lambda)	GHS 85K LDSC intercept (lambda)
ALT	1.09 (1.40)	1.01 (1.06)	1.03 (1.04)	1.04 (1.10)	1.03 (1.03)	1.00 (1.06)
AST	1.10 (1.41)	1.00 (1.07)	1.00 (1.04)	1.08 (1.14)	1.00 (1.02)	1.00 (1.00)
Table of LDSC intercepts and lambda values after meta-analysis and the number of significant variants/signals.
Phenotype	Main Effect				Interaction
	LDSC Intercept (lambda)	# of Significant Variants*	# of Independent Signals		LDSC Intercept (lambda)	# of Significant Variants*	# of Independent Signals**
ALT	1.048 (1.237)	26366	300		1.003 (1.038)	571	9
AST	1.053 (1.243)	43727	336		1.004 (1.049)	951	12

## Sheet: Table S3
Table S3. Meta-analysis results of genome-wide significant ALT main effect association signals.
MarkerName	Gene	Annotation	AAF	Main Effect Beta (SE) in Meta Analysis	Main Effect P in Meta Analysis	Main Effect Direction	BMI Interaction Beta (SE) in Meta Analysis	BMI Interaction P in Meta Analysis	BMI Interaction Direction	Novel Association (Y/N)	Beta with BMI	Association P value with BMI	Coding variants (R2 with index variant, gene name, annotation)	eQTL GTEx Variant (R2 with index variant)	GTex eQTL minP value	GTex eQTL Gene Rank by Pvalue (Effect Direction)	GTex eQTL Tissue Rank by Pvalue (Effect Direction)	GTex eQTL in Liver (T/F)	GTex eQTL in Adipose Tissue (T/F)	OR with ICD10-K760 (UKB)	Association Pvalue with K760 (UKB)	OR Cirrhosis	Pvalue Cirrhosis	OR Fibrosis or Cirrhosis	Pvalue with Fibrosis or Cirrhosis	OR NALD Cirrhosis	Pvalue NALD Cirrhosis	OR NALD Composite	Pvalue NALD composite	OR NASH NAFLD Composite	Pvalue NASH NAFLD Composite
1:101193787:T:C	S1PR1	intergenic	0.264	0.0153 (0.0027)	1.78e-08	+++	7e-04 (0.0026)	0.78	--+	Y	-0.0017	0.381	NA	NA	NA	NA	NA	FALSE	FALSE	0.943	0.187	0.979	0.31	0.979	0.195	0.984	0.698	0.983	0.324	0.972	0.155
1:11072160:G:A	EXOSC10	synonymous	0.741	0.0176 (0.0027)	1.24e-10	+++	-0.0011 (0.0026)	0.677	++-	Y	-0.0128	1.03e-10	NA	1:11072160:G:A (1)	6.50949e-33	RP4-635E18.7 (+),ANGPTL7 (-),EXOSC10 (-),MTOR (-),RP4-635E18.8 (-),MASP2 (-)	Nerve_Tibial (+),Brain_Cerebellum (-),Whole_Blood (-),Adipose_Subcutaneous (+),Skin_Sun_Exposed_Lower_leg (+),Muscle_Skeletal (+),Artery_Tibial (+),Thyroid (-),Stomach (-),Breast_Mammary_Tissue (-),Brain_Cerebellar_Hemisphere (-),Skin_Not_Sun_Exposed_Suprapubic (+),Artery_Aorta (+),Esophagus_Muscularis (-),Testis (+),Esophagus_Mucosa (-),Colon_Sigmoid (-)	FALSE	TRUE	0.985	0.641	0.988	0.571	0.991	0.572	0.983	0.693	0.983	0.341	0.999	0.945
1:11805747:A:G	CLCN6|MTHFR	upstream|upstream	0.163	-0.0177 (0.0032)	3.18e-08	-+-	-0.0021 (0.003)	0.494	---	Y	0.009	0.000116	1:11779866:C:T(0.859179,C1orf167,missense)	1:11805747:A:G (1)	2.01386e-24	MTHFR (+),CLCN6 (+)	Whole_Blood (+),Skin_Sun_Exposed_Lower_leg (+),Artery_Tibial (+),Cells_Cultured_fibroblasts (+),Skin_Not_Sun_Exposed_Suprapubic (+),Testis (-),Esophagus_Mucosa (+),Esophagus_Muscularis (+),Adipose_Subcutaneous (+),Adipose_Visceral_Omentum (+)	FALSE	TRUE	0.999	0.988	1.026	0.295	1.009	0.627	1.103	0.0496	1.005	0.798	0.999	0.959
1:150510879:C:T	ECM1|TARS2	missense|downstream	0.396	-0.0212 (0.0024)	1.63e-18	---	-0.0037 (0.0023)	0.0982	---	N	0.0015	0.407	NA	1:150510879:C:T (1)	8.41731e-20	ADAMTSL4 (+),RPRD2 (-),TARS2 (-),MRPS21 (-),ECM1 (+)	Esophagus_Mucosa (+),Testis (-),Muscle_Skeletal (-),Adipose_Subcutaneous (-),Breast_Mammary_Tissue (-),Skin_Sun_Exposed_Lower_leg (-),Thyroid (-),Artery_Aorta (+),Adipose_Visceral_Omentum (-),Skin_Not_Sun_Exposed_Suprapubic (-)	FALSE	TRUE	0.994	0.804	1.006	0.755	0.991	0.523	0.968	0.378	0.984	0.291	0.99	0.586
1:151008749:C:A	PRUNE1|FAM63A	intronic|upstream	0.015	-0.0842 (0.0097)	4.64e-18	---	-0.0148 (0.0091)	0.105	---	N	0.006	0.401	NA	1:151075172:C:T (0.881621)	9.23269e-10	CTSK (-)	Heart_Atrial_Appendage (-)	FALSE	FALSE	0.906	0.449	1.042	0.587	1.108	0.0846	1.283	0.109	1.16	0.0226	1.107	0.168
1:154988972:T:G	FLAD1|LENEP	3_prime_UTR|upstream	0.03	-0.0412 (0.0069)	3.12e-09	---	-0.005 (0.0065)	0.447	-+-	N	0.0041	0.417	NA	1:154988982:A:G (1)	1.66679e-25	SHC1 (+),FLAD1 (+)	Whole_Blood (+),Thyroid (+)	FALSE	FALSE	0.786	0.0288	1.009	0.865	0.985	0.697	0.912	0.369	0.9	0.0133	0.889	0.0151
1:155134221:G:A	SLC50A1|EFNA1	upstream|3_prime_UTR	0.409	-0.027 (0.0024)	2.32e-29	---	0.0044 (0.0023)	0.0515	+-+	N	-0.0075	1.9e-05	NA	1:155134221:G:A (1)	1.17545e-25	THBS3 (+),GBAP1 (-),SLC50A1 (+),MUC1 (+),GBA (-),EFNA1 (-)	Whole_Blood (+),Artery_Tibial (-),Cells_Cultured_fibroblasts (-),Artery_Aorta (-),Spleen (-),Esophagus_Mucosa (-),Heart_Left_Ventricle (-),Esophagus_Muscularis (-),Lung (-),Colon_Transverse (-),Thyroid (-),Prostate (-),Esophagus_Gastroesophageal_Junction (-),Adipose_Subcutaneous (-),Heart_Atrial_Appendage (-),Breast_Mammary_Tissue (-),Artery_Coronary (-),Colon_Sigmoid (-),Pancreas (-),Stomach (-)…	FALSE	TRUE	0.921	0.0233	0.954	0.00947	0.959	0.00391	0.949	0.162	0.964	0.0199	0.942	0.000718
1:161572445:A:G	FCGR3A	intergenic	0.105	0.0423 (0.0041)	4.65e-25	+++	-0.0037 (0.0038)	0.335	-+-	N	-0.0021	0.49	NA	1:161572445:A:G (1)	1.68473e-49	FCGR2B (+),FCGR2C (-),HSPA7 (-),RP11-25K21.1 (+)	Whole_Blood (+),Skin_Sun_Exposed_Lower_leg (-),Thyroid (-),Skin_Not_Sun_Exposed_Suprapubic (-),Adipose_Subcutaneous (-),Muscle_Skeletal (-)	FALSE	TRUE	1.097	0.063	1.007	0.831	1.004	0.868	1.02	0.764	1.058	0.0425	1.067	0.0386
1:16178825:A:G	ARHGEF19	intergenic	0.58	0.0389 (0.0024)	1.39e-59	+++	-0.0039 (0.0022)	0.0814	-+-	N	-0.0025	0.145	NA	1:16178825:A:G (1)	9.59771e-34	EPHA2 (+),RSG1 (-),CLCNKB (+),ARHGEF19 (-)	Nerve_Tibial (+),Artery_Tibial (-),Muscle_Skeletal (-),Artery_Aorta (-),Cells_Cultured_fibroblasts (-),Adipose_Subcutaneous (-),Breast_Mammary_Tissue (-),Colon_Transverse (-),Stomach (-),Thyroid (+),Adipose_Visceral_Omentum (-),Heart_Left_Ventricle (-),Liver (-),Heart_Atrial_Appendage (-),Lung (-),Esophagus_Muscularis (-),Pancreas (-),Colon_Sigmoid (-),Esophagus_Gastroesophageal_Junction (-)	TRUE	TRUE	1.119	0.00104	1.021	0.261	1.035	0.0164	1.079	0.0408	1.043	0.00643	1.06	0.00095
1:196706731:A:G	CFH	intronic	0.38	0.0157 (0.0024)	1.07e-10	+++	0.0053 (0.0023)	0.0214	--+	N	0.0021	0.239	NA	NA	NA	NA	NA	FALSE	FALSE	1.031	0.358	1.007	0.722	1.004	0.797	1.035	0.364	1.001	0.947	1.009	0.613
1:203577308:A:G	OPTC	intergenic	0.47	-0.0139 (0.0024)	6.49e-09	---	0.0018 (0.0023)	0.428	-++	Y	0.0084	1.35e-06	NA	1:203577308:A:G (1)	8.38858e-15	ATP2B4 (-)	Esophagus_Mucosa (-)	FALSE	FALSE	0.987	0.713	0.99	0.608	0.976	0.0994	0.931	0.0622	0.976	0.131	0.994	0.73
1:219494910:C:A	ZC3H11B	intergenic	0.574	0.0219 (0.0024)	4.73e-20	+++	0.0062 (0.0022)	0.00604	-++	N	-0.0112	1.51e-10	NA	1:219494910:C:A (1)	6.70543e-21	RP11-392O17.1 (-)	Skin_Sun_Exposed_Lower_leg (-),Skin_Not_Sun_Exposed_Suprapubic (-)	FALSE	FALSE	0.973	0.412	1.012	0.502	1.007	0.646	1.012	0.742	0.988	0.429	0.997	0.864
1:219531597:G:A	ZC3H11B	intergenic	0.032	0.0529 (0.0071)	1.07e-13	+++	0.0262 (0.0068)	0.000108	+++	N	-0.0092	0.0817	NA	NA	NA	NA	NA	FALSE	FALSE	1.126	0.233	0.985	0.796	1.02	0.683	0.903	0.407	1.027	0.614	1.106	0.0849
1:220796686:A:G	MARC1	missense	0.702	0.0373 (0.0026)	2.52e-47	+++	0.0182 (0.0024)	7.08e-14	+++	N	-0.0023	0.217	1:220796686:A:G(1,MARC1,missense)	NA	NA	NA	NA	FALSE	FALSE	1.148	0.000207	1.097	2.41e-06	1.099	1.04e-09	1.171	9e-05	1.104	4.85e-09	1.126	5.54e-10
1:2228951:C:G	SKI	missense	0.073	0.0289 (0.0046)	2.88e-10	+++	0.0128 (0.0043)	0.003	+++	N	0.0115	0.000543	1:2228951:C:G(1,SKI,missense)	NA	NA	NA	NA	FALSE	FALSE	1.053	0.435	0.984	0.637	1	1	1.014	0.845	1.012	0.689	1.019	0.573
1:23111595:G:A	LUZP1	intronic	0.167	0.0193 (0.0032)	1.33e-09	+++	0.0042 (0.003)	0.164	+-+	Y	-0.0085	0.000245	NA	1:23111595:G:A (1)	1.65954e-12	LUZP1 (+)	Testis (+)	FALSE	FALSE	1.071	0.125	0.978	0.344	0.983	0.378	0.947	0.268	0.983	0.402	0.996	0.857
1:247439666:A:G	NLRP3	intronic	0.629	-0.0214 (0.0024)	2.15e-18	---	-0.0065 (0.0023)	0.00448	---	N	0.0024	0.18	NA	NA	NA	NA	NA	FALSE	FALSE	1.033	0.329	0.964	0.0473	0.965	0.0129	1.029	0.448	0.995	0.748	0.987	0.471
1:26695422:G:C	ARID1A	upstream	0.023	0.1026 (0.0079)	1.08e-38	+++	0.0025 (0.0074)	0.74	-++	N	-0.0118	0.0416	NA	1:26695422:G:C (1)	8.7206e-14	ZDHHC18 (+),PIGV (-)	Whole_Blood (+),Adipose_Subcutaneous (-),Thyroid (+),Skin_Sun_Exposed_Lower_leg (-),Esophagus_Muscularis (-)	FALSE	TRUE	1.168	0.113	1.065	0.299	1.058	0.233	1.121	0.36	1.081	0.138	1.11	0.0783
1:28287959:A:G	SESN2	intergenic	0.297	-0.0152 (0.0026)	4.94e-09	---	4e-04 (0.0024)	0.884	--+	N	0.0014	0.47	NA	1:28287959:A:G (1)	1.15814e-57	RP5-1092A3.4 (-),ATPIF1 (-),PHACTR4 (-),DNAJC8 (-),SESN2 (-)	Nerve_Tibial (-),Thyroid (-),Adipose_Subcutaneous (-),Artery_Tibial (-),Heart_Atrial_Appendage (-),Skin_Sun_Exposed_Lower_leg (-),Muscle_Skeletal (-),Artery_Aorta (-),Esophagus_Muscularis (-),Esophagus_Gastroesophageal_Junction (-),Heart_Left_Ventricle (-),Colon_Sigmoid (-),Testis (-),Skin_Not_Sun_Exposed_Suprapubic (-),Cells_Cultured_fibroblasts (-),Brain_Cerebellum (-),Brain_Hypothalamus (-),Pi…	FALSE	TRUE	1.07	0.0624	1.029	0.146	1.028	0.0743	1.037	0.373	1.036	0.0369	1.048	0.016
1:50513255:A:G	FAF1	intronic	0.433	-0.0141 (0.0024)	3.71e-09	---	-0.0017 (0.0022)	0.444	++-	N	-0.0048	0.00622	NA	1:50502425:T:A (0.840054)	1.93889e-12	RP11-183G22.1 (+)	Esophagus_Mucosa (+),Testis (+)	FALSE	FALSE	1.042	0.241	0.987	0.472	0.967	0.0211	0.967	0.372	0.962	0.0144	0.96	0.0222
1:65675819:G:T	LEPR	intergenic	0.189	0.02 (0.003)	4.28e-11	+++	-0.0022 (0.0028)	0.446	++-	N	0.005	0.0234	NA	NA	NA	NA	NA	FALSE	FALSE	1.041	0.334	0.984	0.487	0.981	0.298	1.029	0.539	0.98	0.314	0.995	0.813
1:88776689:A:G	PKN2	intronic	0.618	0.019 (0.0024)	5.65e-15	+++	0 (0.0023)	0.987	++-	N	-0.0077	1.56e-05	NA	1:88776689:A:G (1)	2.49027e-51	KYAT3 (-),PKN2-AS1 (+)	Cells_Cultured_fibroblasts (-),Artery_Tibial (-),Nerve_Tibial (-),Thyroid (-),Testis (-),Muscle_Skeletal (+),Esophagus_Mucosa (-),Heart_Atrial_Appendage (-),Brain_Cortex (-),Adipose_Subcutaneous (+),Esophagus_Muscularis (-),Skin_Sun_Exposed_Lower_leg (+),Adipose_Visceral_Omentum (-),Colon_Transverse (-),Pancreas (-),Brain_Nucleus_accumbens_basal_ganglia (-),Brain_Frontal_Cortex_BA9 (-),Colon_Sigm…	FALSE	TRUE	1.03	0.41	1	0.998	1.009	0.533	0.963	0.316	1.001	0.935	1.018	0.333
1:93392732:G:A	DR1	intergenic	0.185	0.021 (0.003)	5.63e-12	+++	0.0078 (0.0029)	0.00684	+++	N	-0.0003	0.889	1:93254513:C:G(0.866572,CCDC18,missense)	1:93392732:G:A (1)	1.34299e-19	CCDC18-AS1 (+),TMED5 (-)	Whole_Blood (+),Testis (-)	FALSE	FALSE	0.937	0.113	1.039	0.0976	1.014	0.455	1.021	0.664	1.005	0.809	0.975	0.262
2:101008427:A:G	RPL31|TBC1D8	downstream|intronic	0.142	-0.0192 (0.0034)	1.26e-08	---	0.0033 (0.0032)	0.303	-++	N	-0.0087	0.000451	NA	NA	NA	NA	NA	FALSE	FALSE	0.918	0.114	1	0.995	0.987	0.512	0.995	0.926	0.986	0.52	0.958	0.0904
2:102474569:T:C	SLC9A4	intronic	0.134	0.0211 (0.0035)	1.23e-09	+++	9e-04 (0.0033)	0.794	++-	N	-0.0022	0.39	NA	2:102474569:T:C (1)	1.2239e-12	IL18R1 (-),AC007278.3 (+)	Whole_Blood (-)	FALSE	FALSE	1.031	0.49	1.031	0.264	1.047	0.0336	0.955	0.41	1.04	0.0932	1.058	0.0345
2:111119036:G:C	ACOXL|BCL2L11	downstream|upstream	0.08	-0.0278 (0.0045)	6.61e-10	---	-0.0042 (0.0042)	0.321	-+-	N	0.0156	2.07e-06	NA	NA	NA	NA	NA	FALSE	FALSE	1.074	0.267	1.074	0.0335	1.034	0.204	1.085	0.235	1.007	0.81	1.033	0.317
2:111932403:A:G	MERTK	intronic	0.617	-0.0171 (0.0024)	2.5e-12	---	-0.0103 (0.0023)	7.64e-06	---	N	-0.0001	0.965	2:111994351:G:A(0.995279,MERTK,missense)2:111997424:A:G(0.994635,MERTK,missense)	2:111932403:A:G (1)	5.74988e-29	TMEM87B (+),MERTK (+),RGPD8 (-)	Cells_Cultured_fibroblasts (+),Pancreas (+),Artery_Aorta (-),Adipose_Visceral_Omentum (-),Lung (-),Whole_Blood (-),Heart_Left_Ventricle (-)	FALSE	TRUE	1.008	0.87	0.962	0.0373	0.981	0.198	0.912	0.0145	0.992	0.611	0.998	0.928
2:113109711:T:C	IL1RN	upstream	0.436	-0.0212 (0.0024)	6.67e-19	---	-0.006 (0.0022)	0.0074	---	N	0	0.979	NA	2:113109711:T:C (1)	4.87719e-12	IL1RN (+)	Skin_Sun_Exposed_Lower_leg (-),Testis (+),Skin_Not_Sun_Exposed_Suprapubic (+)	FALSE	FALSE	0.905	0.00316	1.006	0.727	1	0.986	0.994	0.87	0.97	0.0476	0.965	0.0433
2:113939939:A:G	ACTR3	intronic	0.083	-0.0353 (0.0043)	2.18e-16	---	0.0022 (0.004)	0.591	+++	N	0.0025	0.418	NA	2:113939939:A:G (1)	3.91913e-14	RPL23AP7 (-),AC104653.1 (-)	Whole_Blood (-),Artery_Tibial (-),Esophagus_Gastroesophageal_Junction (-),Esophagus_Muscularis (-),Spleen (-),Cells_Cultured_fibroblasts (-)	FALSE	FALSE	0.993	0.96	0.992	0.794	0.991	0.725	1.086	0.219	1.039	0.173	1.022	0.506
2:164672114:G:T	COBLL1	intergenic	0.394	-0.0301 (0.0024)	8.44e-36	---	-0.008 (0.0023)	0.000448	---	N	0.0112	1.68e-10	NA	2:164672114:G:T (1)	3.38279e-15	SLC38A11 (+),SCN2A (-)	Muscle_Skeletal (+),Nerve_Tibial (-),Thyroid (+)	FALSE	FALSE	0.975	0.49	0.953	0.00829	0.954	0.000903	0.859	4.84e-05	0.964	0.0201	0.952	0.00591
2:168942778:C:T	ABCB11	intronic	0.547	-0.0135 (0.0024)	1.62e-08	---	0.0013 (0.0022)	0.566	--+	N	-0.0014	0.414	NA	2:168942778:C:T (1)	4.33456e-13	G6PC2 (-),NOSTRIN (-)	Skin_Sun_Exposed_Lower_leg (-),Adipose_Subcutaneous (-),Testis (-),Skin_Not_Sun_Exposed_Suprapubic (+),Nerve_Tibial (-),Lung (+),Adipose_Visceral_Omentum (-)	FALSE	TRUE	0.988	0.752	0.989	0.544	0.984	0.246	0.963	0.305	0.97	0.0509	0.969	0.0724
2:169015614:T:C	ABCB11	intronic	0.036	0.0481 (0.0063)	3.4e-14	+++	-0.0012 (0.006)	0.835	+-+	N	0.005	0.281	NA	NA	NA	NA	NA	FALSE	FALSE	1.058	0.582	1.067	0.179	1.062	0.117	1.163	0.13	1.019	0.653	1.053	0.275
2:169077231:G:A	DHRS9	upstream	0.54	0.019 (0.0024)	1.23e-15	+++	-0.0063 (0.0022)	0.0044	---	N	0.0033	0.0575	NA	2:169077231:G:A (1)	1.74842e-29	DHRS9 (+)	Whole_Blood (+),Spleen (+)	FALSE	FALSE	1.038	0.269	0.999	0.931	1.031	0.0303	1.021	0.567	1.033	0.0342	1.056	0.00173
2:169761431:G:A	KLHL23	intergenic	0.317	-0.0164 (0.0025)	1.24e-10	---	0.002 (0.0024)	0.398	+-+	N	0.0002	0.919	NA	2:169761431:G:A (1)	1.0482e-16	KLHL23 (-),PHOSPHO2 (+),CCDC173 (+)	Brain_Cerebellar_Hemisphere (-),Artery_Tibial (+),Thyroid (+),Adipose_Subcutaneous (+),Brain_Cerebellum (+),Muscle_Skeletal (+)	FALSE	TRUE	0.985	0.775	0.968	0.0907	0.967	0.024	0.964	0.352	0.98	0.228	0.974	0.166
2:173154749:A:C	AC013461.1	intronic	0.207	-0.0196 (0.0029)	1.83e-11	---	0.0026 (0.0027)	0.335	+-+	Y	0.0034	0.108	NA	NA	NA	NA	NA	FALSE	FALSE	1.033	0.486	1.006	0.799	0.986	0.397	1.114	0.0158	0.98	0.297	0.975	0.236
2:201295085:G:T	ALS2CR12	intronic	0.456	-0.0152 (0.0024)	1.45e-10	---	-0.0019 (0.0022)	0.387	+--	N	-0.0023	0.18	NA	2:201295085:G:T (1)	1.08446e-61	CASP8 (+),ALS2CR12 (-)	Skin_Sun_Exposed_Lower_leg (+),Skin_Not_Sun_Exposed_Suprapubic (+),Cells_Cultured_fibroblasts (+),Adipose_Subcutaneous (+),Whole_Blood (+),Lung (+),Thyroid (-),Adipose_Visceral_Omentum (+),Esophagus_Muscularis (-),Testis (-),Breast_Mammary_Tissue (+),Esophagus_Mucosa (+),Pancreas (+),Artery_Tibial (-),Colon_Transverse (-),Muscle_Skeletal (+),Spleen (+),Stomach (+),Esophagus_Gastroesophageal_Junct…	FALSE	TRUE	0.958	0.25	1.017	0.354	1.015	0.288	1.071	0.0629	1.008	0.63	1.025	0.165
2:218835276:G:A	PRKAG3	upstream	0.051	0.0396 (0.0065)	8.89e-10	+?+	0.0175 (0.006)	0.00383	+?+	Y	-0.0098	0.0306	NA	2:218835276:G:A (1)	7.36984e-55	WNT6 (+)	Muscle_Skeletal (+),Adipose_Subcutaneous (+),Thyroid (+),Heart_Left_Ventricle (+),Adipose_Visceral_Omentum (+),Skin_Sun_Exposed_Lower_leg (+),Artery_Tibial (+),Esophagus_Muscularis (+),Breast_Mammary_Tissue (+),Skin_Not_Sun_Exposed_Suprapubic (+),Pancreas (+),Esophagus_Mucosa (+)	FALSE	TRUE	0.875	0.146	1.074	0.151	1.087	0.0358	1.042	0.689	0.994	0.894	0.992	0.869
2:226248038:C:T	IRS1	intergenic	0.644	0.0324 (0.0025)	1.83e-39	+++	0.0062 (0.0023)	0.00784	+-+	N	-0.0051	0.00456	NA	2:226248038:C:T (1)	3.83866e-17	IRS1 (-),RP11-395N3.2 (-)	Adipose_Subcutaneous (-),Adipose_Visceral_Omentum (-)	FALSE	TRUE	1.034	0.315	0.989	0.535	1.002	0.872	1.033	0.397	1.013	0.412	1.032	0.0834
2:232655544:A:T	EFHD1	intronic	0.598	0.0321 (0.0024)	1.16e-39	+++	0.004 (0.0023)	0.0839	+-+	N	0.0013	0.456	NA	2:232655544:A:T (1)	7.27449e-25	EFHD1 (+)	Liver (+),Breast_Mammary_Tissue (+),Artery_Aorta (+),Prostate (+),Skin_Sun_Exposed_Lower_leg (+)	TRUE	FALSE	1.021	0.611	1.033	0.083	1.007	0.61	1.052	0.18	0.997	0.867	0.997	0.858
2:43835959:G:C	ABCG5|ABCG8	intronic|upstream	0.065	0.0399 (0.0048)	9.28e-17	+++	0.002 (0.0045)	0.654	+++	Y	-0.0016	0.638	NA	2:43835959:G:C (1)	5.98723e-11	ABCG5 (+)	Spleen (+)	FALSE	FALSE	1.109	0.128	0.962	0.28	0.969	0.271	0.952	0.515	1.004	0.9	1.008	0.829
2:48345278:T:C	FOXN2	upstream	0.381	-0.0138 (0.0024)	1.58e-08	---	-0.0011 (0.0023)	0.635	++-	N	-0.0021	0.227	NA	2:48345770:A:G (1)	7.23939e-17	PPP1R21 (+),FOXN2 (-)	Thyroid (+),Nerve_Tibial (-),Cells_Cultured_fibroblasts (-)	FALSE	FALSE	0.947	0.141	0.988	0.524	0.984	0.264	1.003	0.931	0.984	0.305	0.957	0.0147
2:75546522:A:T	EVA1A	intronic	0.028	-0.043 (0.0073)	4.22e-09	---	0.0039 (0.0069)	0.567	--+	Y	0.0075	0.163	NA	NA	NA	NA	NA	FALSE	FALSE	0.997	0.978	0.936	0.236	1.022	0.625	0.97	0.789	1.014	0.773	1.024	0.659
2:88123991:A:G	FABP1	3_prime_UTR	0.314	-0.02 (0.0025)	3.49e-15	---	-0.0065 (0.0024)	0.00621	---	N	0.0002	0.929	2:88124547:T:C(0.991914,FABP1,missense)	2:88123991:A:G (1)	2.87206e-10	FABP1 (-)	Muscle_Skeletal (-)	FALSE	FALSE	1	0.993	0.96	0.0317	0.969	0.0384	0.953	0.215	0.976	0.144	0.989	0.567
3:12323809:G:T	PPARG	intronic	0.12	-0.0502 (0.0036)	1.04e-43	---	-0.0142 (0.0034)	2.78e-05	---	Y	0.0174	5.06e-11	3:12351626:C:G(0.982839,PPARG,missense)	3:12355414:G:A (0.981868)	9.26064e-10	SYN2 (+)	Muscle_Skeletal (+)	FALSE	FALSE	0.92	0.105	0.956	0.0942	0.971	0.167	0.928	0.179	0.985	0.52	0.957	0.0987
3:12401232:A:G	PPARG	intronic	0.623	0.0162 (0.0024)	3.12e-11	+++	-0.0011 (0.0023)	0.644	-+-	Y	-0.0053	0.00281	NA	NA	NA	NA	NA	FALSE	FALSE	0.986	0.714	1.008	0.675	1.003	0.833	1.032	0.403	0.998	0.885	0.995	0.783
3:12453295:C:A	PPARG	intergenic	0.536	0.0139 (0.0024)	4.94e-09	+++	0.0016 (0.0022)	0.484	-++	Y	-0.0045	0.00917	NA	NA	NA	NA	NA	FALSE	FALSE	1.056	0.113	1	0.986	1.001	0.965	1.018	0.616	1.01	0.505	1.017	0.34
3:125208361:G:A	SLC12A8	intronic	0.405	0.0175 (0.0024)	3.95e-13	+++	-0.0024 (0.0023)	0.294	+--	N	0.0016	0.369	NA	3:125208615:G:A (1)	4.74215e-47	SLC12A8 (+)	Liver (+),Pancreas (+)	TRUE	FALSE	0.963	0.252	1.03	0.111	1.017	0.251	1.066	0.0896	1.018	0.247	1.005	0.778
3:136308303:A:G	PCCB	intronic	0.75	0.026 (0.0027)	2.19e-21	+++	-1e-04 (0.0026)	0.956	-+-	N	0.0184	3.85e-20	NA	3:136308303:A:G (1)	9.93646e-17	PCCB (+),RP11-731C17.2 (+)	Thyroid (+),Artery_Tibial (+),Muscle_Skeletal (+),Esophagus_Muscularis (+),Testis (+),Brain_Hippocampus (+)	FALSE	FALSE	1.058	0.14	0.988	0.55	1.006	0.722	0.998	0.965	1.024	0.181	1.029	0.163
3:142173578:G:T	GK5	intronic	0.121	0.0231 (0.0036)	2.22e-10	+++	0.001 (0.0034)	0.76	-++	N	0.001	0.699	NA	3:142173578:G:T (1)	4.30518e-13	TFDP2 (+)	Liver (+)	TRUE	FALSE	1.002	0.949	0.994	0.824	1.013	0.555	1.003	0.959	1.036	0.136	1.028	0.313
3:142936448:A:G	PAQR9	intergenic	0.533	-0.0154 (0.0024)	9.53e-11	---	-0.0028 (0.0022)	0.205	++-	N	0.0026	0.128	NA	3:142936448:A:G (1)	3.63592e-17	PCOLCE2 (+)	Artery_Aorta (+),Liver (-)	TRUE	FALSE	1.041	0.215	1.021	0.245	1.002	0.896	1.018	0.633	0.994	0.719	0.982	0.292
3:149396970:G:C	TM4SF1	intergenic	0.703	-0.0247 (0.0026)	2.43e-21	---	0.0022 (0.0024)	0.363	--+	N	0.0007	0.727	NA	NA	NA	NA	NA	FALSE	FALSE	0.977	0.599	1.043	0.0341	1.025	0.118	1.072	0.0868	1.029	0.0951	1.011	0.581
3:149476550:C:G	TM4SF4	intronic	0.042	-0.0576 (0.006)	8.89e-22	---	-0.0042 (0.0056)	0.455	-+-	N	-0.0002	0.958	NA	NA	NA	NA	NA	FALSE	FALSE	0.975	0.726	0.962	0.409	1.005	0.899	1.049	0.62	1.018	0.665	1.017	0.717
3:149492656:T:C	TM4SF4	intronic	0.591	-0.0197 (0.0024)	3.3e-16	---	-0.0017 (0.0023)	0.457	---	N	0.0008	0.649	NA	3:149492656:T:C (1)	4.49062e-14	TM4SF4 (-),COMMD2 (-)	Testis (-),Thyroid (-),Pancreas (+)	FALSE	FALSE	0.99	0.722	1.014	0.459	1.006	0.666	1.078	0.0477	1.009	0.585	0.997	0.869
3:152317848:G:A	MBNL1	intronic	0.452	-0.014 (0.0024)	3.69e-09	-+-	-0.0041 (0.0022)	0.0646	---	N	-0.0041	0.0189	NA	NA	NA	NA	NA	FALSE	FALSE	1.024	0.408	0.995	0.79	0.991	0.51	0.976	0.505	0.981	0.211	0.989	0.524
3:155849600:A:G	SLC33A1	intronic	0.252	-0.016 (0.0028)	8.19e-09	---	-0.0014 (0.0026)	0.589	---	N	-0.002	0.316	NA	3:155849886:C:T (0.986225)	1.44795e-14	PLCH1 (-),SLC33A1 (-)	Nerve_Tibial (-),Skin_Sun_Exposed_Lower_leg (-),Esophagus_Muscularis (-),Adipose_Subcutaneous (-),Artery_Tibial (-),Colon_Transverse (-)	FALSE	TRUE	0.966	0.357	0.985	0.459	0.991	0.584	0.994	0.889	1.003	0.863	0.98	0.32
3:157077736:A:G	LEKR1	intergenic	0.404	0.0196 (0.0024)	5.68e-16	+++	0.0047 (0.0023)	0.038	-++	N	-0.0053	0.00274	NA	3:157077736:A:G (1)	4.5348e-16	LINC00886 (+),TIPARP (+)	Artery_Tibial (+),Testis (-)	FALSE	FALSE	1.045	0.175	1.025	0.183	1.006	0.697	1.023	0.545	0.97	0.0514	0.998	0.925
3:160432073:G:A	SMC4|TRIM59	intronic|downstream	0.26	0.0224 (0.0027)	9.47e-17	+++	0.0015 (0.0025)	0.552	++-	N	0.0023	0.244	NA	3:160434908:A:G (1)	1.53337e-31	IFT80 (+),SMC4 (+)	Testis (-),Adrenal_Gland (+),Artery_Aorta (+),Muscle_Skeletal (+)	FALSE	FALSE	1.012	0.729	0.991	0.654	1.011	0.502	0.96	0.34	1.015	0.407	1.028	0.169
3:172576710:G:A	TNFSF10	intergenic	0.031	-0.1087 (0.0072)	1.94e-51	---	-0.0084 (0.0069)	0.221	-+-	N	-0.0123	0.0198	NA	NA	NA	NA	NA	FALSE	FALSE	0.938	0.468	0.978	0.688	0.929	0.092	1.281	0.0275	0.926	0.112	0.911	0.0869
3:29318461:T:C	RBMS3	intronic	0.367	0.0168 (0.0025)	9.76e-12	+++	4e-04 (0.0023)	0.876	--+	N	0.0015	0.397	NA	NA	NA	NA	NA	FALSE	FALSE	1.033	0.36046	1.002	0.913	1.008	0.592	1.036	0.348	1.013	0.432	1.018	0.33
3:37107467:G:A	LRRFIP2	intronic	0.479	-0.014 (0.0024)	3.69e-09	---	-0.0047 (0.0022)	0.0357	---	N	-0.0021	0.232	NA	3:37107467:G:A (1)	1.66316e-137	LRRFIP2 (+),GOLGA4 (+),MLH1 (+),EPM2AIP1 (+),ITGA9 (-),RP11-129K12.1 (-),RP11-285J16.1 (-),UBE2FP1 (-),RP11-259K5.2 (+)	Thyroid (+),Muscle_Skeletal (+),Artery_Aorta (+),Esophagus_Muscularis (+),Skin_Sun_Exposed_Lower_leg (-),Nerve_Tibial (+),Cells_Cultured_fibroblasts (+),Whole_Blood (-),Esophagus_Mucosa (+),Testis (+),Skin_Not_Sun_Exposed_Suprapubic (-),Artery_Tibial (+),Esophagus_Gastroesophageal_Junction (+),Colon_Sigmoid (+),Brain_Hippocampus (+),Adipose_Subcutaneous (-),Pancreas (+)	FALSE	TRUE	0.913	0.00835031	0.989	0.537	0.974	0.0613	1.053	0.158	0.988	0.427	0.957	0.0128
3:39303010:G:A	CX3CR1	intergenic	0.071	0.0266 (0.0046)	8.48e-09	+++	-0.0017 (0.0043)	0.699	-+-	N	-0.0024	0.47	NA	NA	NA	NA	NA	FALSE	FALSE	0.899	0.0866891	1.033	0.357	1.015	0.59	1.065	0.39	0.997	0.925	0.969	0.36
3:48547380:C:T	PFKFB4	intronic	0.104	0.025 (0.0039)	1.67e-10	+++	0.007 (0.0037)	0.0586	+++	Y	-0.0198	4.94e-12	NA	NA	NA	NA	NA	FALSE	FALSE	1.026	0.581432	0.985	0.627	0.983	0.49	1	0.998	0.985	0.58	0.987	0.669
4:144737912:T:C	HHIP	synonymous	0.096	0.0261 (0.004)	6.87e-11	+++	0.0013 (0.0038)	0.722	+-+	N	-0.0109	0.000207	NA	NA	NA	NA	NA	FALSE	FALSE	1.106	0.0732959	1.03	0.325	1.025	0.305	0.968	0.608	0.994	0.828	1.047	0.119
4:145900258:C:A	ZNF827	intronic	0.16	0.0537 (0.0032)	1.61e-62	+++	-0.0089 (0.003)	0.0033	---	N	-0.0008	0.729	NA	NA	NA	NA	NA	FALSE	FALSE	1.106	0.0275	1.041	0.0975	1.025	0.2	1.094	0.0709	1.008	0.72	1.031	0.189
4:3442204:A:G	HGFAC|RGS12	intronic|downstream	0.613	-0.0154 (0.0024)	3.07e-10	+--	0.0011 (0.0023)	0.624	--+	N	-0.0013	0.474	NA	NA	NA	NA	NA	FALSE	FALSE	0.955	0.189	1.004	0.842	0.997	0.836	1.007	0.845	1.003	0.846	0.981	0.287
4:38698036:G:A	KLF3	3_prime_UTR	0.392	0.0186 (0.0024)	3.3e-14	+++	0.001 (0.0023)	0.666	+-+	Y	-0.0127	1.35e-12	NA	NA	NA	NA	NA	FALSE	FALSE	0.985	0.792	0.993	0.711	0.992	0.579	0.97	0.422	1.004	0.828	0.993	0.693
4:76495474:A:G	SHROOM3	intronic	0.648	-0.0181 (0.0025)	2.44e-13	---	-0.004 (0.0023)	0.085	---	N	-0.0032	0.0779	NA	4:76495474:A:G (1)	2.92387e-21	CCDC158 (-)	Nerve_Tibial (-),Artery_Tibial (-),Lung (-),Esophagus_Muscularis (-),Artery_Aorta (-),Adipose_Subcutaneous (-),Colon_Sigmoid (-)	FALSE	TRUE	1.009	0.693	0.992	0.669	0.994	0.698	0.988	0.749	1.005	0.773	1.002	0.908
4:87308948:T:G	HSD17B13	intronic	0.28	-0.046 (0.0026)	6.31e-68	---	-0.0142 (0.0025)	1.08e-08	---	N	0.0046	0.0172	4:87310240:T:TA(0.950695,HSD17B13,splice_donor)	4:87309988:G:C (0.999746)	8.37764e-38	HSD17B13 (+)	Nerve_Tibial (+),Brain_Cerebellar_Hemisphere (+),Brain_Cerebellum (+),Brain_Cortex (+),Brain_Hypothalamus (+),Pituitary (+),Brain_Frontal_Cortex_BA9 (+),Esophagus_Muscularis (+),Brain_Nucleus_accumbens_basal_ganglia (+),Brain_Anterior_cingulate_cortex_BA24 (+),Spleen (+),Brain_Substantia_nigra (+),Skin_Not_Sun_Exposed_Suprapubic (-),Brain_Caudate_basal_ganglia (+),Colon_Sigmoid (+),Brain_Putamen_…	FALSE	FALSE	0.926	0.0612	0.909	1.95e-06	0.93	4.6e-06	0.829	6.46e-06	0.925	8.7e-06	0.928	0.000165
4:87310277:G:A	HSD17B13	missense	0.064	-0.0322 (0.0049)	3.04e-11	---	-0.0137 (0.0046)	0.00274	-+-	N	0.0045	0.2	4:87310277:G:A(1,HSD17B13,missense)	NA	NA	NA	NA	FALSE	FALSE	0.993	0.854	0.992	0.822	1.02	0.5	0.984	0.828	1.025	0.44	1.024	0.504
4:89016033:A:G	FAM13A	intronic	0.603	-0.0156 (0.0024)	1.19e-10	---	-0.0017 (0.0023)	0.451	+--	Y	0.0004	0.838	NA	NA	NA	NA	NA	FALSE	FALSE	0.945	0.126	1.002	0.899	0.995	0.705	0.982	0.633	0.974	0.0958	0.974	0.139
4:99364194:G:A	ADH1C	intergenic	0.312	-0.0156 (0.0025)	1.01e-09	---	-0.0014 (0.0024)	0.559	+--	Y	0.0023	0.211	NA	4:99364194:G:A (1)	2.51208e-18	ADH1C (-)	Adipose_Subcutaneous (-),Skin_Sun_Exposed_Lower_leg (-)	FALSE	TRUE	0.99	0.779	0.97	0.122	0.972	0.0686	0.931	0.0731	0.966	0.0375	0.969	0.103
4:99583507:T:C	MTTP	missense	0.256	-0.0213 (0.0027)	4.15e-15	---	-0.0078 (0.0025)	0.0023	+--	Y	-0.0014	0.487	4:99583507:T:C(1,MTTP,missense)	4:99583507:T:C (1)	1.87713e-34	MTTP (+)	Testis (+)	FALSE	FALSE	0.904	0.00998	0.965	0.0782	0.96	0.0117	0.932	0.0902	0.968	0.0617	0.921	3.33e-05
5:107543091:G:C	EFNA5	intronic	0.154	-0.0189 (0.0033)	9.61e-09	---	0.0062 (0.0031)	0.0451	+++	N	-0.0023	0.34	NA	NA	NA	NA	NA	FALSE	FALSE	0.981	0.724	1.001	0.958	1.009	0.654	1.036	0.491	1.035	0.116	1.019	0.439
5:131672501:T:C	FNIP1|CTC-432M15.3	missense|intronic	0.938	-0.0304 (0.005)	1.45e-09	---	-9e-04 (0.0048)	0.849	++-	Y	0.0145	8.01e-05	NA	5:131672501:T:C (1)	9.51357e-15	RAPGEF6 (-),MEIKIN (-)	Cells_Cultured_fibroblasts (-),Whole_Blood (-)	FALSE	FALSE	0.927	0.254	1.04	0.302	1.009	0.76	1.144	0.0839	0.977	0.482	0.927	0.0405
5:133108436:G:A	HSPA4	downstream	0.091	-0.0252 (0.0041)	1.17e-09	---	0.0016 (0.0039)	0.679	++-	Y	-0.0012	0.701	5:133091159:GTT:G(1,HSPA4,splice_region)	5:133108436:G:A (1)	6.56449e-36	HSPA4 (-)	Skin_Sun_Exposed_Lower_leg (-),Skin_Not_Sun_Exposed_Suprapubic (-),Whole_Blood (-),Adipose_Subcutaneous (-),Cells_Cultured_fibroblasts (-),Pancreas (-)	FALSE	TRUE	0.891	0.0616	1.052	0.121	1.046	0.0799	1.047	0.493	0.985	0.607	0.995	0.879
5:157326276:T:C	CYFIP2	intronic	0.054	-0.0352 (0.0052)	1.82e-11	---	-0.0015 (0.0049)	0.765	--+	N	-0.0053	0.165	NA	5:157328449:G:T (1)	2.07792e-15	NIPAL4 (+),CYFIP2 (+)	Esophagus_Muscularis (+),Nerve_Tibial (+),Liver (+)	TRUE	FALSE	1.043	0.547	0.965	0.374	0.988	0.693	0.972	0.732	0.992	0.818	1.005	0.902
5:31021251:A:G	CDH6	intergenic	0.281	-0.0297 (0.0026)	1.45e-29	---	0.009 (0.0025)	0.000255	-++	Y	0.0036	0.0648	NA	NA	NA	NA	NA	FALSE	FALSE	0.964	0.354	1.009	0.654	0.997	0.859	1.032	0.444	0.982	0.283	0.971	0.125
5:52897294:A:G	ITGA1	intronic	0.077	0.0321 (0.0045)	6.16e-13	+++	0.0053 (0.0042)	0.211	+++	N	0.0047	0.148	NA	5:52897294:A:G (1)	5.41209e-13	ITGA1 (+)	Esophagus_Muscularis (+),Esophagus_Gastroesophageal_Junction (+),Colon_Transverse (+),Nerve_Tibial (+),Colon_Sigmoid (+)	FALSE	FALSE	1.098	0.111	0.991	0.779	0.998	0.922	0.919	0.21	0.985	0.593	1.05	0.132
5:53980471:G:A	ARL15	intronic	0.692	0.0173 (0.0026)	1.39e-11	+++	0.0064 (0.0024)	0.00824	-++	Y	-0.0084	7.33e-06	NA	NA	NA	NA	NA	FALSE	FALSE	1.072	0.0668	1	0.985	0.998	0.91	1.015	0.703	0.995	0.775	1.022	0.242
5:56512515:C:T	C5orf67	intronic	0.744	0.0217 (0.0027)	1.19e-15	+++	0.0071 (0.0025)	0.00544	+++	N	-0.0007	0.709	NA	NA	NA	NA	NA	FALSE	FALSE	1.085	0.033	1.042	0.0445	1.044	0.00661	1.089	0.0423	1.045	0.0121	1.05	0.0143
5:56557609:G:A	C5orf67	intronic	0.577	-0.0148 (0.0024)	8e-10	---	-0.0034 (0.0023)	0.136	-+-	N	0.0011	0.542	NA	NA	NA	NA	NA	FALSE	FALSE	1.012	0.666	0.997	0.847	1	0.985	1.043	0.258	1.008	0.614	1.006	0.724
5:56560548:G:T	C5orf67	intronic	0.206	0.0251 (0.0029)	8.57e-18	+++	0.0077 (0.0028)	0.0051	+++	N	-0.001	0.644	NA	NA	NA	NA	NA	FALSE	FALSE	1.055	0.23	1.003	0.882	1.008	0.632	0.966	0.451	1.03	0.122	1.042	0.0537
5:68418419:A:G	PIK3R1	intergenic	0.405	0.0164 (0.0024)	1.64e-11	+++	0.0043 (0.0023)	0.0605	+++	Y	-0.006	0.000776	NA	NA	NA	NA	NA	FALSE	FALSE	1.055	0.0933	0.985	0.39	1.008	0.597	0.947	0.14	1.004	0.809	1.049	0.00731
5:72775245:T:A	TNPO1	intergenic	0.575	-0.0148 (0.0024)	8.12e-10	---	9e-04 (0.0023)	0.697	++-	Y	0.0048	0.00667	NA	5:72775245:T:A (1)	1.36784e-23	FCHO2 (+)	Adipose_Subcutaneous (+),Nerve_Tibial (+),Whole_Blood (+),Cells_Cultured_fibroblasts (+),Artery_Aorta (+),Lung (+),Adipose_Visceral_Omentum (+)	FALSE	TRUE	0.954	0.167	1.006	0.752	0.997	0.832	1.044	0.255	0.996	0.802	0.976	0.17
5:73685044:G:C	ARHGEF28	intronic	0.707	-0.0144 (0.0026)	3.58e-08	---	-0.0071 (0.0025)	0.00391	+--	Y	-0.003	0.115	NA	5:73685044:G:C (1)	2.33593e-27	ARHGEF28 (-)	Liver (-),Esophagus_Mucosa (-),Pancreas (-)	TRUE	FALSE	0.967	0.33	0.974	0.193	0.984	0.312	0.997	0.935	0.983	0.315	0.974	0.181
6:112183038:G:A	LAMA4	intronic	0.109	-0.0231 (0.0039)	1.97e-09	---	0.001 (0.0036)	0.789	+-+	Y	0.0072	0.00995	NA	NA	NA	NA	NA	FALSE	FALSE	0.959	0.352	1.031	0.288	0.989	0.625	0.909	0.108	0.92	0.001	0.919	0.00291
6:116029625:G:A	FRK	intronic	0.406	0.0198 (0.0024)	1.95e-16	+++	-0.0045 (0.0023)	0.0451	---	N	-0.0002	0.925	6:116003979:C:T(0.99374,FRK,missense)	6:116029625:G:A (1)	4.8391e-36	NT5DC1 (+),FRK (+),TSPYL4 (-),DSE (-)	Muscle_Skeletal (+),Cells_Cultured_fibroblasts (+),Nerve_Tibial (+),Thyroid (+),Testis (-),Pancreas (+)	FALSE	FALSE	0.993	0.858	1.019	0.309	1.011	0.454	0.995	0.889	1	0.975	0.993	0.674
6:127118902:T:C	RSPO3	5_prime_UTR	0.05	0.0446 (0.0055)	7.76e-16	+++	0.0117 (0.0053)	0.0266	+++	N	-0.0213	1.81e-07	NA	NA	NA	NA	NA	FALSE	FALSE	1.128	0.0836	0.973	0.539	0.984	0.641	1.042	0.65	1.035	0.371	1.07	0.113
6:130045016:A:G	L3MBTL3	intronic	0.671	0.0261 (0.0025)	3.7e-25	+++	0.0027 (0.0024)	0.254	-++	N	-0.0098	1.02e-07	6:130052957:C:A(0.995901,L3MBTL3,missense)	6:130045016:A:G (1)	2.00298e-53	L3MBTL3 (-)	Whole_Blood (-),Thyroid (-),Lung (-),Skin_Sun_Exposed_Lower_leg (-),Spleen (-),Skin_Not_Sun_Exposed_Suprapubic (-),Nerve_Tibial (-),Adipose_Subcutaneous (-),Pituitary (-),Stomach (-),Colon_Transverse (-),Pancreas (-),Breast_Mammary_Tissue (-),Esophagus_Mucosa (-),Prostate (-),Minor_Salivary_Gland (-),Adipose_Visceral_Omentum (-),Small_Intestine_Terminal_Ileum (-),Liver (-),Testis (-),Artery_Aorta…	TRUE	TRUE	1.011	0.807	1.033	0.0855	1.037	0.0168	0.978	0.567	1.002	0.884	1.041	0.033
6:139514192:A:T	CITED2	intergenic	0.627	-0.0181 (0.0024)	1.31e-13	---	-0.0051 (0.0023)	0.0274	+--	Y	0.0034	0.0542	NA	NA	NA	NA	NA	FALSE	FALSE	0.963	0.264	0.973	0.141	0.977	0.104	1.001	0.987	0.979	0.192	0.967	0.0658
6:15477864:G:A	JARID2	intronic	0.575	0.0148 (0.0024)	6.91e-10	+++	2e-04 (0.0023)	0.919	++-	Y	-0.0039	0.0269	NA	NA	NA	NA	NA	FALSE	FALSE	1.057	0.139	1.001	0.962	1.011	0.432	1.02	0.592	1.016	0.319	1.037	0.0402
6:158806736:T:C	EZR	intronic	0.626	-0.0152 (0.0024)	4.01e-10	---	0.0045 (0.0023)	0.0517	-++	N	0	0.991	6:158784636:G:A(0.991779,EZR,splice_region)	6:158806736:T:C (1)	9.6791e-22	EZR (+)	Pancreas (+),Muscle_Skeletal (-),Liver (+),Thyroid (+)	TRUE	FALSE	0.976	0.611	1.008	0.681	0.997	0.846	0.952	0.194	0.974	0.0932	0.984	0.367
6:160345738:T:C	SLC22A3	upstream	0.485	-0.0157 (0.0024)	3.24e-11	---	-1e-04 (0.0022)	0.975	--+	Y	0.0111	1.47e-10	NA	6:160345738:T:C (1)	3.24898e-17	SLC22A3 (-)	Testis (-),Skin_Sun_Exposed_Lower_leg (-),Nerve_Tibial (-),Skin_Not_Sun_Exposed_Suprapubic (-),Liver (+),Brain_Cortex (-),Esophagus_Mucosa (-),Brain_Caudate_basal_ganglia (-)	TRUE	FALSE	0.982	0.564	0.998	0.928	1.004	0.782	0.98	0.588	0.986	0.367	0.981	0.282
6:163711969:C:T	QKI	intergenic	0.133	-0.0233 (0.0035)	3.11e-11	---	-0.0037 (0.0033)	0.258	---	Y	0.0119	3.78e-06	NA	NA	NA	NA	NA	FALSE	FALSE	0.899	0.0296	0.993	0.802	0.97	0.144	0.979	0.697	0.981	0.42	0.929	0.0048
6:20404189:T:C	E2F3	intronic	0.824	0.02 (0.0032)	2.8e-10	-++	0.0021 (0.003)	0.488	+-+	N	0.0037	0.107	NA	NA	NA	NA	NA	FALSE	FALSE	1.028	0.526	0.998	0.93	0.994	0.744	1.009	0.852	1.002	0.927	1.011	0.651
6:21924673:T:C	SOX4	intergenic	0.28	-0.0163 (0.0026)	5.89e-10	---	0.0068 (0.0025)	0.00617	+++	N	-0.0074	0.000113	NA	NA	NA	NA	NA	FALSE	FALSE	0.923	0.0339	1.003	0.87	0.979	0.182	1.029	0.49	0.962	0.0257	0.945	0.00406
6:26092913:G:A	HFE	missense	0.074	0.0269 (0.0045)	2.35e-09	+++	0.0037 (0.0042)	0.377	-++	Y	-0.0116	0.000477	6:26092913:G:A(1,HFE,missense)	6:26092913:G:A (1)	9.9038e-25	U91328.19 (-)	Adipose_Subcutaneous (-),Muscle_Skeletal (-),Cells_Cultured_fibroblasts (-),Lung (-),Breast_Mammary_Tissue (-),Skin_Sun_Exposed_Lower_leg (-),Adipose_Visceral_Omentum (-),Nerve_Tibial (-),Skin_Not_Sun_Exposed_Suprapubic (-),Artery_Aorta (-),Esophagus_Muscularis (-),Esophagus_Mucosa (-),Thyroid (-),Heart_Left_Ventricle (-),Vagina (-),Artery_Tibial (-),Heart_Atrial_Appendage (-)	FALSE	TRUE	1.28	2.66e-05	1.163	2.59e-05	1.103	0.000673	1.304	0.000485	1.062	0.0615	1.088	0.0177
6:29940130:G:A	HLA-A	upstream	0.211	0.0194 (0.0029)	2.32e-11	+++	0.0059 (0.0027)	0.0306	+-+	Y	-0.0071	0.000706	NA	6:29940130:G:A (1)	4.88593e-75	HCG4P7 (-),HLA-K (-),HLA-H (+),HLA-W (+),HLA-G (+),HCP5B (-),HLA-A (-),HCG4B (-),HLA-J (+),ZNRD1ASP (-)	Thyroid (-),Artery_Tibial (-),Nerve_Tibial (-),Adipose_Subcutaneous (-),Esophagus_Muscularis (-),Artery_Aorta (-),Cells_Cultured_fibroblasts (-),Colon_Transverse (-),Colon_Sigmoid (-),Adipose_Visceral_Omentum (-),Lung (-),Breast_Mammary_Tissue (-),Esophagus_Gastroesophageal_Junction (-),Esophagus_Mucosa (-),Stomach (-),Skin_Sun_Exposed_Lower_leg (-),Skin_Not_Sun_Exposed_Suprapubic (-),Heart_Atria…	TRUE	TRUE	1.028	0.489	1.012	0.556	1.006	0.736	1.07	0.119	1.005	0.804	1.016	0.451
6:31362057:C:T	HLA-B	upstream	0.089	0.0268 (0.0041)	1.03e-10	+++	-7e-04 (0.0039)	0.867	++-	Y	0.0116	0.000126	NA	6:31362057:C:T (1)	9.23091e-25	ZBTB12 (+),MIR6891 (+),HLA-B (+)	Whole_Blood (+),Skin_Sun_Exposed_Lower_leg (+),Nerve_Tibial (+),Thyroid (+),Adipose_Subcutaneous (+),Lung (+),Adipose_Visceral_Omentum (+),Skin_Not_Sun_Exposed_Suprapubic (+),Esophagus_Mucosa (+),Artery_Tibial (+),Pituitary (+),Esophagus_Muscularis (+)	FALSE	TRUE	1.022	0.699	1.03	0.319	1.046	0.0503	1.053	0.391	1.019	0.464	1.046	0.114
6:31388925:T:C	MICA	intergenic	0.084	0.0414 (0.0043)	5.44e-22	+++	8e-04 (0.004)	0.836	++-	Y	-0.022	2.88e-12	6:31411357:C:G(0.804018,MICA,missense)	6:31404887:C:T (0.999319)	1.09721e-10	XXbac-BPG181B23.7 (-),SKIV2L (+),PSORS1C2 (+)	Testis (-),Thyroid (+),Esophagus_Muscularis (+),Esophagus_Mucosa (+)	FALSE	FALSE	1.028	0.605	0.997	0.918	1.001	0.976	0.958	0.526	0.966	0.224	0.986	0.655
6:32615435:A:G	HLA-DQA1	intergenic	0.582	0.0307 (0.0024)	1.49e-37	+++	0.0072 (0.0023)	0.00142	+++	N	-0.0026	0.132	NA	6:32615435:A:G (1)	5.1672e-51	HLA-DRB6 (+),HLA-DQA2 (+),HLA-DRB1 (-),HLA-DRB5 (-),CYP21A1P (+),HLA-DQA1 (-),LY6G5B (-)	Muscle_Skeletal (+),Skin_Sun_Exposed_Lower_leg (+),Adipose_Subcutaneous (+),Thyroid (+),Nerve_Tibial (+),Lung (+),Artery_Tibial (+),Whole_Blood (+),Esophagus_Muscularis (+),Skin_Not_Sun_Exposed_Suprapubic (+),Esophagus_Mucosa (+),Adipose_Visceral_Omentum (+),Heart_Left_Ventricle (+),Breast_Mammary_Tissue (+),Esophagus_Gastroesophageal_Junction (+),Heart_Atrial_Appendage (+),Colon_Transverse (+),A…	TRUE	TRUE	1.041	0.189	1.059	0.00141	1.05	0.000624	1.101	0.00963	1.036	0.0225	1.055	0.00255
6:32659923:A:G	HLA-DQB1	3_prime_UTR	0.191	0.0238 (0.003)	2.57e-15	+++	0.0041 (0.0028)	0.146	-++	N	-0.0025	0.259	6:32664821:A:T(0.974319,HLA-DQB1,missense)	6:32659923:A:G (1)	9.73622e-79	HLA-DQB1 (+),HLA-DQB2 (-),HLA-DQA2 (-),HLA-DQA1 (+),HLA-DRB5 (-),HLA-DRB1 (+)	Muscle_Skeletal (+),Whole_Blood (-),Artery_Tibial (-),Nerve_Tibial (-),Thyroid (-),Adipose_Subcutaneous (+),Breast_Mammary_Tissue (+),Lung (-),Skin_Sun_Exposed_Lower_leg (+),Esophagus_Muscularis (-),Heart_Left_Ventricle (+),Skin_Not_Sun_Exposed_Suprapubic (+),Colon_Transverse (-),Artery_Aorta (-),Stomach (-),Adipose_Visceral_Omentum (+),Heart_Atrial_Appendage (+),Pituitary (-),Esophagus_Mucosa (-…	TRUE	TRUE	1.05	0.242	1.023	0.324	1.026	0.154	1.108	0.0279	1.017	0.381	1.037	0.102
6:34205553:T:G	HMGA1	intergenic	0.049	0.0346 (0.0055)	2.84e-10	+-+	-0.0011 (0.0052)	0.837	--+	N	-0.0239	2.86e-09	NA	NA	NA	NA	NA	FALSE	FALSE	1.076	0.354	1.048	0.275	1.066	0.0645	0.948	0.552	1.022	0.567	1.088	0.0483
6:35221148:G:C	SCUBE3	intronic	0.873	-0.0238 (0.0036)	2.3e-11	---	0.0017 (0.0033)	0.621	-++	Y	0.006	0.0203	6:35317943:A:C(0.939966,DEF6,missense)	6:35221148:G:C (1)	7.21628e-35	DEF6 (+),TCP11 (-),ZNF76 (+)	Whole_Blood (+),Skin_Sun_Exposed_Lower_leg (-),Adipose_Subcutaneous (-),Skin_Not_Sun_Exposed_Suprapubic (-),Testis (+),Pituitary (-),Artery_Tibial (-),Nerve_Tibial (+)	FALSE	TRUE	0.935	0.215	0.991	0.747	0.998	0.914	1.005	0.924	0.995	0.835	0.966	0.204
6:35291620:C:T	ZNF76	missense	0.022	-0.0467 (0.0081)	9.89e-09	---	-0.0092 (0.0076)	0.229	---	Y	0.0211	0.000444	6:35291620:C:T(1,ZNF76,missense)	NA	NA	NA	NA	FALSE	FALSE	0.945	0.604	1.048	0.464	1.045	0.386	0.897	0.411	1.034	0.551	0.989	0.863
6:36680587:T:C	CDKN1A	intronic	0.326	-0.0141 (0.0025)	2.96e-08	---	-0.0014 (0.0024)	0.57	---	Y	0.0035	0.0623	NA	NA	NA	NA	NA	FALSE	FALSE	0.962	0.266	1.01	0.592	1.026	0.0814	0.935	0.0846	0.993	0.656	1.006	0.729
6:42973072:T:C	PEX6	intronic	0.538	-0.017 (0.0024)	8.91e-13	---	-0.0016 (0.0022)	0.472	++-	N	0.0011	0.544	NA	6:42973072:T:C (1)	5.86431e-180	PEX6 (+),GNMT (-),CNPY3 (+),RP3-475N16.1 (+)	Whole_Blood (+),Muscle_Skeletal (+),Esophagus_Mucosa (+),Skin_Sun_Exposed_Lower_leg (+),Cells_Cultured_fibroblasts (+),Skin_Not_Sun_Exposed_Suprapubic (+),Adipose_Subcutaneous (+),Adipose_Visceral_Omentum (+),Lung (+),Artery_Tibial (+),Testis (+),Nerve_Tibial (+),Heart_Left_Ventricle (+),Breast_Mammary_Tissue (+),Heart_Atrial_Appendage (+),Colon_Transverse (+),Esophagus_Muscularis (+),Thyroid (+)…	TRUE	TRUE	1.025	0.477	0.973	0.129	0.98	0.164	0.965	0.333	0.989	0.489	1.005	0.795
6:43789345:T:A	VEGFA	downstream	0.497	0.0238 (0.0024)	9.05e-24	+++	0.0018 (0.0022)	0.41	-++	N	-0.0115	2.81e-11	NA	NA	NA	NA	NA	FALSE	FALSE	1.043	0.231	0.977	0.19	1.003	0.84	0.963	0.305	1	0.999	1.028	0.111
7:101255910:G:T	FIS1	upstream	0.282	0.0165 (0.0026)	3.75e-10	+++	0.001 (0.0025)	0.696	--+	Y	-0.0028	0.145	NA	7:101255910:G:T (1)	5.18382e-20	CLDN15 (+),FIS1 (-),ZNHIT1 (-)	Cells_Cultured_fibroblasts (+),Brain_Cerebellum (+),Thyroid (+),Muscle_Skeletal (+),Brain_Cerebellar_Hemisphere (+),Pituitary (+),Whole_Blood (+),Testis (-),Skin_Not_Sun_Exposed_Suprapubic (+),Skin_Sun_Exposed_Lower_leg (-),Adipose_Subcutaneous (-),Adipose_Visceral_Omentum (-),Artery_Tibial (-),Brain_Spinal_cord_cervical_c-1 (+),Nerve_Tibial (+),Brain_Amygdala (+)	FALSE	TRUE	1.015	0.686	1.012	0.548	1.01	0.53	1.022	0.604	1.008	0.649	1.014	0.477
7:116865327:T:A	CAPZA2	intronic	0.674	-0.0158 (0.0025)	4.51e-10	---	9e-04 (0.0024)	0.694	-++	N	-0.0035	0.0615	NA	7:116865327:T:A (1)	2.76246e-48	MET (-)	Artery_Aorta (-),Artery_Tibial (-),Brain_Caudate_basal_ganglia (-),Brain_Putamen_basal_ganglia (-),Colon_Sigmoid (-),Esophagus_Muscularis (-)	FALSE	FALSE	0.953	0.151	0.991	0.641	0.993	0.629	1.004	0.92	1.003	0.836	0.991	0.616
7:130744427:T:A	KLF14	intergenic	0.49	-0.0164 (0.0024)	5.35e-12	---	-0.0043 (0.0022)	0.0563	---	Y	0.01	9.96e-09	NA	7:130744427:T:A (1)	5.53783e-14	KLF14 (+)	Adipose_Subcutaneous (+),Adrenal_Gland (-)	FALSE	TRUE	1.02	0.612	0.976	0.171	0.987	0.343	0.989	0.776	1.01	0.525	1.004	0.821
7:135256543:A:G	STRA8	intronic	0.32	-0.0163 (0.0025)	1.23e-10	---	1e-04 (0.0024)	0.961	+--	Y	0.0026	0.158	NA	7:135256543:A:G (1)	1.13701e-15	WDR91 (-)	Spleen (-),Adrenal_Gland (-),Lung (-),Adipose_Subcutaneous (-),Stomach (-),Esophagus_Mucosa (-)	FALSE	TRUE	0.976	0.569	1.002	0.928	0.991	0.545	1.075	0.0638	0.988	0.471	0.974	0.153
7:25952206:T:C	NFE2L3	intergenic	0.16	0.0178 (0.0032)	3.03e-08	+++	0.004 (0.003)	0.19	+++	Y	-0.0032	0.169	NA	NA	NA	NA	NA	FALSE	FALSE	0.988	0.732	0.988	0.6	0.991	0.631	1.005	0.918	0.992	0.701	0.997	0.897
7:28199847:A:G	JAZF1	intergenic	0.201	0.0275 (0.0029)	1.04e-20	+++	0.0044 (0.0028)	0.117	+-+	N	-0.0075	0.000446	NA	7:28199847:A:G (1)	2.63406e-19	JAZF1-AS1 (-),JAZF1 (-)	Artery_Tibial (-),Brain_Cerebellum (-),Brain_Cerebellar_Hemisphere (-),Muscle_Skeletal (-),Artery_Aorta (-),Testis (-),Liver (-),Esophagus_Muscularis (-),Esophagus_Gastroesophageal_Junction (-),Colon_Sigmoid (-),Pancreas (-)	TRUE	FALSE	1.056	0.195	0.993	0.74	1.004	0.796	0.98	0.652	0.997	0.871	1.005	0.809
7:36044919:T:C	EEPD1	intergenic	0.376	-0.0161 (0.0024)	4.35e-11	---	-0.0038 (0.0023)	0.0976	-+-	N	0.0011	0.525	NA	NA	NA	NA	NA	FALSE	FALSE	0.951	0.129	0.986	0.447	0.976	0.0919	0.913	0.0157	0.942	0.000168	0.949	0.00374
7:6416460:C:T	DAGLB	intronic	0.271	0.0187 (0.0027)	2.19e-12	+++	0.0098 (0.0025)	8.83e-05	+++	Y	0.0008	0.701	7:6409865:T:C(0.816528,DAGLB,missense)	7:6416460:C:T (1)	2.56337e-128	DAGLB (+),RAC1 (-),FAM220A (+)	Thyroid (+),Nerve_Tibial (+),Adipose_Subcutaneous (+),Whole_Blood (+),Skin_Sun_Exposed_Lower_leg (+),Skin_Not_Sun_Exposed_Suprapubic (+),Breast_Mammary_Tissue (+),Lung (+),Spleen (+),Esophagus_Muscularis (+),Adipose_Visceral_Omentum (+),Colon_Transverse (+),Artery_Tibial (+),Colon_Sigmoid (+),Artery_Aorta (+),Esophagus_Gastroesophageal_Junction (+),Esophagus_Mucosa (+),Stomach (+),Prostate (+),Pi…	TRUE	TRUE	0.984	0.626	1.011	0.582	1.009	0.596	1.04	0.36	1.013	0.483	1.011	0.58
7:73628113:T:C	MLXIPL	upstream	0.208	0.0227 (0.0029)	7.03e-15	+++	0.0085 (0.0027)	0.00197	+++	N	0.0055	0.0103	NA	7:73628113:T:C (1)	1.64969e-20	MLXIPL (+)	Skin_Not_Sun_Exposed_Suprapubic (+),Thyroid (+),Skin_Sun_Exposed_Lower_leg (+),Adipose_Subcutaneous (+),Cells_Cultured_fibroblasts (+)	FALSE	TRUE	1.032	0.495	1.031	0.169	1.044	0.0135	0.985	0.747	1.016	0.417	1.029	0.187
7:73844308:G:C	WBSCR27	upstream	0.84	0.0195 (0.0033)	2.19e-09	+++	0.001 (0.0031)	0.741	+-+	N	0.0002	0.95	NA	7:73844308:G:C (1)	6.66075e-81	WBSCR27 (-),CLDN4 (-),ABHD11-AS1 (+),ABHD11 (+)	Skin_Sun_Exposed_Lower_leg (-),Adipose_Subcutaneous (-),Skin_Not_Sun_Exposed_Suprapubic (-),Thyroid (-),Cells_Cultured_fibroblasts (-),Artery_Tibial (-),Breast_Mammary_Tissue (-),Nerve_Tibial (-),Lung (-),Esophagus_Muscularis (-),Adipose_Visceral_Omentum (-),Muscle_Skeletal (-),Whole_Blood (-),Esophagus_Mucosa (-),Heart_Atrial_Appendage (-),Colon_Transverse (-),Artery_Aorta (-),Esophagus_Gastroes…	TRUE	TRUE	1.023	0.671	1.02	0.418	1.013	0.498	1.1	0.0524	1.011	0.599	1.008	0.747
7:87431528:C:T	ABCB4	missense	0.008	0.0839 (0.013)	9.98e-11	+++	-0.0061 (0.0122)	0.614	-+-	N	-0.0051	0.592	7:87431528:C:T(1,ABCB4,missense)	NA	NA	NA	NA	FALSE	FALSE	0.758	0.158	1.078	0.464	0.996	0.961	1.272	0.267	0.954	0.61	1.007	0.943
7:87445648:T:C	ABCB4	intronic	0.178	-0.0353 (0.0031)	3.65e-30	---	0.0027 (0.0029)	0.357	+++	N	-0.0015	0.498	7:87450090:T:A(0.982296,ABCB4,splice_region)	7:87445648:T:C (1)	1.56973e-37	ABCB4 (+)	Testis (+)	FALSE	FALSE	0.929	0.086	0.978	0.331	0.981	0.287	0.929	0.127	0.973	0.171	0.968	0.159
7:87482342:T:C	ABCB4	intergenic	0.011	0.1145 (0.0124)	2.62e-20	+++	-0.0016 (0.0115)	0.893	+--	N	-0.0121	0.188	NA	NA	NA	NA	NA	FALSE	FALSE	0.9	0.434	1.394	0.00102	1.233	0.0101	1.84	0.00362	1.075	0.423	1.173	0.11
7:92779056:C:T	CDK6	intronic	0.097	0.0335 (0.004)	4.68e-17	+++	-0.0018 (0.0038)	0.636	-+-	N	0.004	0.162	NA	NA	NA	NA	NA	FALSE	FALSE	0.947	0.302	1.022	0.447	1.021	0.358	0.968	0.581	0.997	0.918	1.01	0.728
8:102649991:G:A	KLF10	3_prime_UTR	0.371	-0.0218 (0.0024)	4.97e-19	---	-0.0048 (0.0023)	0.0395	+--	N	0.0044	0.0147	NA	NA	NA	NA	NA	FALSE	FALSE	0.952	0.158	0.986	0.439	0.996	0.772	0.961	0.299	0.975	0.114	0.967	0.0667
8:10756765:T:G	CTD-2135J3.4	intronic	0.287	-0.0199 (0.0026)	3.3e-14	---	-0.0014 (0.0025)	0.57	+--	N	-0.0047	0.0137	NA	8:10816957:T:C (0.810743)	1.78741e-11	SOX7 (-)	Adipose_Subcutaneous (-)	FALSE	TRUE	1.059	0.167	1.003	0.886	1	0.991	1.033	0.429	1.017	0.337	1.023	0.233
8:125487789:C:G	TRIB1	intergenic	0.422	-0.051 (0.0024)	4.5e-99	---	-0.014 (0.0023)	6.47e-10	---	N	0.012	1.26e-11	NA	NA	NA	NA	NA	FALSE	FALSE	0.826	8.41e-08	0.927	3.09e-05	0.922	1.06e-08	0.898	0.00386	0.919	7.25e-08	0.88	4.37e-13
8:125495066:T:C	TRIB1	intergenic	0.7	-0.0507 (0.0026)	6.06e-86	---	-0.0174 (0.0024)	7.63e-13	---	N	0.011	5.21e-09	NA	NA	NA	NA	NA	FALSE	FALSE	0.865	7.65e-05	0.906	3.72e-07	0.912	1.62e-09	0.862	0.000205	0.901	4.67e-10	0.864	1.53e-14
8:12766916:A:T	LONRF1	intergenic	0.327	0.015 (0.0025)	3.91e-09	+++	0.0032 (0.0024)	0.185	--+	Y	0	0.979	NA	8:12766916:A:T (1)	2.6885e-13	LONRF1 (-)	Adipose_Subcutaneous (-)	FALSE	TRUE	1.016	0.606	1.045	0.0243	1.024	0.117	1.026	0.517	0.996	0.825	1.021	0.275
8:128555832:C:T	AC026248.1	intergenic	0.73	0.0147 (0.0027)	4.12e-08	+++	0.0065 (0.0025)	0.00959	+++	Y	-0.0036	0.0697	NA	NA	NA	NA	NA	FALSE	FALSE	0.976	0.411	1.022	0.28	1.023	0.153	0.959	0.305	0.99	0.556	0.987	0.493
8:143560999:C:T	GSDMD	splice_region	0.22	0.0209 (0.0029)	2.94e-13	+++	0.0017 (0.0027)	0.531	+-+	Y	-0.003	0.156	8:143560999:C:T(1,GSDMD,splice_region)	8:143560999:C:T (1)	3.53369e-63	GSDMD (+),NAPRT (-),RP11-661A12.9 (-),MROH6 (-)	Cells_Cultured_fibroblasts (+),Muscle_Skeletal (-),Thyroid (-),Skin_Sun_Exposed_Lower_leg (-),Whole_Blood (-),Nerve_Tibial (-),Adipose_Subcutaneous (-),Skin_Not_Sun_Exposed_Suprapubic (-),Artery_Tibial (-),Adipose_Visceral_Omentum (-),Esophagus_Muscularis (-),Esophagus_Mucosa (-),Lung (-),Artery_Aorta (-),Esophagus_Gastroesophageal_Junction (-),Breast_Mammary_Tissue (-),Adrenal_Gland (-),Pancreas…	FALSE	TRUE	1.048	0.254	0.984	0.456	1.003	0.854	0.992	0.859	1.023	0.23	1.033	0.126
8:144095448:G:T	CYC1|SHARPIN	intronic|downstream	0.007	-0.1119 (0.0144)	8.96e-15	---	-0.0155 (0.0135)	0.251	-+-	N	0.0255	0.0177	NA	NA	NA	NA	NA	FALSE	FALSE	1.036	0.793	1.051	0.67	1.081	0.403	1.122	0.635	1.141	0.204	1.036	0.758
8:144282164:G:A	BOP1	intronic	0.009	-0.183 (0.0134)	3.22e-42	---	0.0244 (0.0128)	0.0558	+++	N	0.0068	0.488	NA	NA	NA	NA	NA	FALSE	FALSE	0.79	0.162	0.982	0.855	0.99	0.903	1.141	0.525	1.009	0.922	0.988	0.904
8:144416033:G:A	SLC39A4	missense	0.034	-0.0749 (0.0071)	2.51e-26	---	-0.0098 (0.0066)	0.138	+--	N	-0.0005	0.926	8:144416033:G:A(1,SLC39A4,missense)	NA	NA	NA	NA	FALSE	FALSE	0.902	0.211	1.078	0.168	1.044	0.316	0.956	0.692	0.983	0.716	0.976	0.647
8:144447767:G:A	TONSL|CYHR1	upstream|downstream	0.02	-0.1286 (0.0098)	1.71e-39	---	-0.0116 (0.0092)	0.21	+--	N	-0.007	0.328	NA	NA	NA	NA	NA	FALSE	FALSE	0.779	0.0365	0.938	0.384	0.945	0.333	0.738	0.046	0.87	0.0296	0.848	0.0223
8:144504838:G:A	PPP1R16A|MFSD3|GPT	downstream|upstream|missense	0.013	-0.2272 (0.0104)	1.27e-105	---	0.0204 (0.0099)	0.0384	-++	N	0.0122	0.113	NA	NA	NA	NA	NA	FALSE	FALSE	0.803	0.179	1.053	0.511	1.009	0.886	1.277	0.128	0.963	0.569	0.95	0.504
8:144507851:G:A	RECQL4|MFSD3|GPT	downstream|upstream|downstream	0.417	0.0255 (0.0024)	4.04e-26	+++	0.0036 (0.0023)	0.117	+++	N	0.0003	0.862	NA	8:144507851:G:A (1)	6.84776e-30	PPP1R16A (-),LRRC14 (+),CYHR1 (-)	Whole_Blood (-),Esophagus_Mucosa (-),Artery_Tibial (-),Muscle_Skeletal (+),Nerve_Tibial (-)	FALSE	FALSE	1.004	0.948	0.977	0.204	0.976	0.0951	0.958	0.263	0.985	0.35	0.979	0.253
8:144729622:T:C	ZNF251	intronic	0.339	-0.032 (0.0025)	2.77e-37	---	-0.0019 (0.0024)	0.429	+--	N	0.0022	0.227	NA	8:144729622:T:C (1)	1.91352e-22	RPL8 (+),ZNF34 (-)	Adipose_Subcutaneous (+),Whole_Blood (+),Lung (+),Muscle_Skeletal (+),Skin_Not_Sun_Exposed_Suprapubic (+),Breast_Mammary_Tissue (+),Esophagus_Muscularis (+),Thyroid (+),Heart_Atrial_Appendage (+),Adipose_Visceral_Omentum (+),Skin_Sun_Exposed_Lower_leg (+),Artery_Tibial (+),Cells_Cultured_fibroblasts (+),Nerve_Tibial (+),Artery_Aorta (+),Spleen (+),Pancreas (+),Pituitary (-)	FALSE	TRUE	0.981	0.568	1.027	0.161	1.038	0.0129	1.002	0.953	1.023	0.171	1.031	0.102
8:144920925:T:C	ZNF16	intergenic	0.009	-0.0725 (0.0123)	4.2e-09	---	0.0061 (0.0114)	0.594	+-+	N	0.0198	0.0307	NA	NA	NA	NA	NA	FALSE	FALSE	0.674	0.0407	1.068	0.507	1.046	0.569	1.14	0.517	0.987	0.882	0.886	0.209
8:22060578:A:C	DMTN	intronic	0.172	0.0185 (0.0031)	4.37e-09	-++	0.0026 (0.003)	0.383	+-+	N	-0.0054	0.0183	NA	8:22060578:A:C (1)	1.34532e-40	DMTN (+),FAM160B2 (+)	Muscle_Skeletal (+),Liver (-),Esophagus_Muscularis (+),Skin_Not_Sun_Exposed_Suprapubic (-),Thyroid (+),Lung (+),Pancreas (-),Heart_Left_Ventricle (+),Artery_Aorta (-),Skin_Sun_Exposed_Lower_leg (+),Esophagus_Gastroesophageal_Junction (+),Artery_Tibial (-),Pituitary (+),Colon_Transverse (+),Heart_Atrial_Appendage (-),Nerve_Tibial (+),Stomach (+)	TRUE	FALSE	0.951	0.229	1.005	0.853	0.991	0.627	1.063	0.222	0.974	0.221	0.962	0.103
8:23022221:T:C	RHOBTB2|TNFRSF10B	downstream|3_prime_UTR	0.343	0.016 (0.0025)	2e-10	+++	-7e-04 (0.0024)	0.752	+--	N	-0.0028	0.121	NA	8:23022221:T:C (1)	5.41155e-11	RP11-875O11.1 (+),TNFRSF10B (+)	Artery_Tibial (+),Colon_Transverse (+),Cells_Cultured_fibroblasts (+)	FALSE	FALSE	1.01	0.766	1.032	0.0937	1.023	0.131	1.062	0.121	1.026	0.118	1.012	0.515
8:54509880:C:T	SOX17	intergenic	0.205	0.0201 (0.0029)	6.87e-12	+++	-0.0048 (0.0027)	0.0791	---	N	0.0018	0.395	NA	8:54509880:C:T (1)	1.24359e-19	RP1 (+)	Skin_Sun_Exposed_Lower_leg (+)	FALSE	FALSE	0.913	0.0293	0.987	0.562	0.984	0.369	1.008	0.871	0.982	0.347	0.96	0.0638
8:6729749:A:T	AGPAT5	intronic	0.656	0.0184 (0.0025)	2.28e-13	+++	0.0023 (0.0024)	0.335	+++	N	-0.0016	0.381	NA	8:6721464:T:C (0.978386)	6.1001e-11	AGPAT5 (-)	Brain_Spinal_cord_cervical_c-1 (-)	FALSE	FALSE	0.972	0.369	1.026	0.183	1.022	0.14	1.015	0.699	1.032	0.0567	1.009	0.637
8:71547347:A:G	EYA1	intergenic	0.077	0.0325 (0.0044)	2.17e-13	+++	0.0128 (0.0042)	0.0023	+++	N	-0.0039	0.232	NA	8:71547347:A:G (1)	1.73255e-19	EYA1 (+)	Adipose_Subcutaneous (+),Artery_Tibial (+),Testis (+),Nerve_Tibial (+)	FALSE	TRUE	1.026	0.753	1.096	0.00771	1.05	0.0774	1.213	0.0068	1.038	0.217	1.05	0.149
8:9326086:A:G	PPP1R3B	intergenic	0.91	-0.0543 (0.0041)	2.39e-39	---	-0.0146 (0.0039)	0.000189	---	N	0.0022	0.479	NA	NA	NA	NA	NA	FALSE	FALSE	0.971	0.562	0.99	0.743	0.964	0.152	1.025	0.709	0.95	0.0682	0.93	0.0204
8:94933932:G:A	NDUFAF6|TP53INP1	intronic|intronic	0.363	0.014 (0.0025)	1.13e-08	+++	4e-04 (0.0023)	0.865	++-	N	0.0015	0.397	NA	8:94933932:G:A (1)	3.00559e-13	INTS8 (-),CCNE2 (-),NDUFAF6 (-)	Heart_Atrial_Appendage (-),Artery_Tibial (-),Lung (-),Heart_Left_Ventricle (-),Testis (+)	FALSE	FALSE	1.072	0.0291	0.984	0.389	0.995	0.75	1.011	0.773	1.027	0.0948	1.025	0.17
9:1035081:T:C	DMRT2	intergenic	0.229	0.0159 (0.0028)	1.8e-08	+++	0.0033 (0.0027)	0.209	-++	Y	-0.007	0.00074	NA	NA	NA	NA	NA	FALSE	FALSE	1.131	0.00157	1.028	0.191	1.012	0.486	1.042	0.346	1.013	0.487	1.031	0.147
9:109362271:C:T	PTPN3	intergenic	0.174	-0.0188 (0.0031)	2.3e-09	-+-	-0.0053 (0.003)	0.0749	---	N	0.0055	0.0186	9:109320230:C:T(0.86204,EPB41L4B,missense)	NA	NA	NA	NA	FALSE	FALSE	0.99	0.853	0.993	0.759	0.999	0.976	1.022	0.662	1.013	0.529	1.002	0.925
9:114336370:C:T	AKNA|ORM2	3_prime_UTR|downstream	0.909	-0.0502 (0.0042)	5.82e-33	---	-0.0107 (0.004)	0.00707	-+-	N	0.0031	0.324	NA	NA	NA	NA	NA	FALSE	FALSE	0.929	0.183	0.961	0.217	0.962	0.122	0.983	0.793	0.947	0.0522	0.926	0.0147
9:114379666:T:C	AKNA	upstream	0.046	0.0531 (0.0056)	4.73e-21	+++	0.0167 (0.0053)	0.00158	+++	N	-0.0027	0.51	NA	NA	NA	NA	NA	FALSE	FALSE	1.125	0.114	1.033	0.463	1.059	0.0987	0.983	0.852	1.059	0.135	1.093	0.0401
9:114386150:G:T	AKNA	intronic	0.485	-0.0538 (0.0024)	2.27e-113	---	-0.0101 (0.0022)	7.09e-06	---	N	-0.0039	0.0237	NA	9:114386150:G:T (1)	1.49244e-31	AKNA (-)	Esophagus_Muscularis (-),Colon_Sigmoid (-),Esophagus_Gastroesophageal_Junction (-),Heart_Atrial_Appendage (-)	FALSE	FALSE	0.917	0.0119	0.997	0.865	0.975	0.0738	0.976	0.498	0.94	5.77e-05	0.937	0.000167
9:129804387:G:A	TOR1B	intronic	0.095	-0.0306 (0.0041)	4.59e-14	---	-0.0231 (0.0038)	1.4e-09	---	N	0.0005	0.864	NA	9:129804387:G:A (1)	1.76463e-29	TOR1B (-),C9orf78 (-),TOR1A (-)	Cells_Cultured_fibroblasts (-),Whole_Blood (-),Pancreas (-),Esophagus_Mucosa (-),Lung (-),Colon_Transverse (-)	FALSE	FALSE	0.857	0.012	0.945	0.0638	0.951	0.0369	0.81	0.00088	0.918	0.00127	0.898	0.000364
9:133255935:G:T	ABO	missense	0.064	0.0386 (0.0048)	9.93e-16	+++	6e-04 (0.0045)	0.903	-++	N	-0.0043	0.221	9:133255935:G:T(1,ABO,missense)9:133255928:C:G(0.995412,ABO,missense)9:133256028:C:T(0.995397,ABO,missense)	9:133255935:G:T (1)	4.05924e-79	ABO (+),SURF6 (-)	Skin_Sun_Exposed_Lower_leg (+),Whole_Blood (+),Skin_Not_Sun_Exposed_Suprapubic (+),Thyroid (+),Nerve_Tibial (+),Lung (+),Muscle_Skeletal (+),Esophagus_Mucosa (+),Testis (+),Adipose_Visceral_Omentum (+),Adipose_Subcutaneous (+),Stomach (+),Esophagus_Muscularis (+),Esophagus_Gastroesophageal_Junction (+),Heart_Left_Ventricle (+),Brain_Frontal_Cortex_BA9 (+),Brain_Anterior_cingulate_cortex_BA24 (+),…	FALSE	TRUE	1.08	0.356	0.979	0.54	0.98	0.457	1.027	0.704	0.99	0.718	0.998	0.949
9:133463535:T:C	ADAMTS13|CACFD1	downstream|synonymous	0.858	-0.0204 (0.0034)	2.62e-09	---	7e-04 (0.0032)	0.838	+-+	N	0.0022	0.37	NA	9:133463535:T:C (1)	3.34159e-16	SURF1 (+),ABO (+)	Adipose_Subcutaneous (+),Adipose_Visceral_Omentum (+),Heart_Left_Ventricle (+),Esophagus_Muscularis (+),Nerve_Tibial (+),Thyroid (+),Muscle_Skeletal (+),Heart_Atrial_Appendage (+),Skin_Sun_Exposed_Lower_leg (+),Brain_Cerebellum (+),Colon_Transverse (+),Artery_Tibial (+),Lung (+),Breast_Mammary_Tissue (+),Cells_Cultured_fibroblasts (+),Whole_Blood (+),Esophagus_Mucosa (+),Brain_Cortex (+)	FALSE	TRUE	0.889	0.00883	0.948	0.0367	0.952	0.0126	0.904	0.0518	0.932	0.00105	0.919	0.000589
9:33735914:C:T	PRSS3	intergenic	0.019	0.0492 (0.0087)	1.29e-08	+++	0.0011 (0.0081)	0.889	++-	N	0.0071	0.267	NA	9:33646301:G:T (0.865351)	7.29938e-10	RP11-384P7.7 (-)	Adipose_Subcutaneous (-)	FALSE	TRUE	1.033	0.701	0.973	0.688	1.025	0.651	0.897	0.446	1.068	0.273	1.074	0.291
9:6665097:A:T	GLDC	intergenic	0.139	-0.0207 (0.0034)	1.45e-09	---	0.0044 (0.0032)	0.166	+-+	N	-0.0038	0.129	NA	9:6665097:A:T (1)	1.43438e-14	GLDC (-)	Liver (-)	TRUE	FALSE	1.033	0.505	0.943	0.0238	0.968	0.106	0.866	0.00702	0.974	0.241	0.996	0.861
9:93130444:T:C	NINJ1	intronic	0.253	-0.021 (0.0028)	2.13e-14	---	3e-04 (0.0026)	0.921	-++	N	-0.0001	0.958	NA	9:93130444:T:C (1)	1.8447e-21	CARD19 (-),NINJ1 (+)	Cells_Cultured_fibroblasts (-),Thyroid (+),Nerve_Tibial (-),Testis (-)	FALSE	FALSE	1.016	0.767	0.963	0.0719	0.978	0.174	0.976	0.567	1.01	0.59	1.003	0.895
9:95499896:G:A	PTCH1	intronic	0.091	-0.0243 (0.0041)	3.15e-09	---	0.007 (0.0039)	0.0701	+++	N	-0.0005	0.869	NA	9:95499896:G:A (1)	1.00865e-18	PTCH1 (+)	Spleen (+),Cells_Cultured_fibroblasts (+)	FALSE	FALSE	1.142	0.021	0.998	0.935	0.99	0.677	1.015	0.812	0.948	0.0446	0.986	0.647
10:100152437:C:T	ERLIN1	intronic	0.495	-0.0695 (0.0024)	1.11e-189	---	-0.011 (0.0022)	6.97e-07	---	N	-0.0024	0.165	10:100152307:T:C(0.998828,ERLIN1,missense)	10:100152437:C:T (1)	1.37011e-95	CWF19L1 (+),PHBP9 (+),BLOC1S2 (+)	Artery_Tibial (+),Esophagus_Mucosa (+),Muscle_Skeletal (+),Thyroid (+),Skin_Not_Sun_Exposed_Suprapubic (+),Skin_Sun_Exposed_Lower_leg (+),Esophagus_Muscularis (+),Nerve_Tibial (+),Cells_Cultured_fibroblasts (+),Artery_Aorta (+),Lung (+),Adipose_Subcutaneous (+),Adipose_Visceral_Omentum (+),Colon_Transverse (+),Heart_Left_Ventricle (+),Esophagus_Gastroesophageal_Junction (+),Stomach (+),Breast_Mam…	TRUE	TRUE	0.939	0.0604	0.966	0.0525	0.947	0.000113	1.001	0.987	0.943	0.000161	0.932	5.75e-05
10:112180571:T:C	GPAM	missense	0.721	-0.0371 (0.0026)	1.09e-44	---	-0.0133 (0.0025)	8.13e-08	---	N	0.0091	2.57e-06	10:112180571:T:C(1,GPAM,missense)	NA	NA	NA	NA	FALSE	FALSE	0.923	0.0226	0.921	3.21e-05	0.92	1.02e-07	0.857	0.000148	0.922	2.27e-06	0.912	2.34e-06
10:112225671:T:A	GPAM	intergenic	0.182	-0.0289 (0.0031)	8.86e-21	---	-0.0094 (0.0029)	0.00125	---	N	0.0032	0.16	NA	10:112225671:T:A (1)	2.96102e-18	GPAM (-)	Cells_Cultured_fibroblasts (-)	FALSE	FALSE	0.874	0.00123	0.921	0.000445	0.926	3.09e-05	0.879	0.00749	0.932	0.000548	0.894	1.23e-06
10:112952395:C:G	TCF7L2	intronic	0.541	0.0142 (0.0024)	2.85e-09	+++	-2e-04 (0.0022)	0.927	++-	N	-0.0075	1.65e-05	NA	NA	NA	NA	NA	FALSE	FALSE	1.008	0.844	0.995	0.777	0.995	0.707	1.006	0.87	1.003	0.862	1.001	0.94
10:121512782:G:A	FGFR2	intronic	0.58	-0.0132 (0.0024)	4.56e-08	---	0.0037 (0.0023)	0.101	+-+	Y	0.0001	0.948	NA	NA	NA	NA	NA	FALSE	FALSE	1.087	0.0243	1.002	0.895	1.009	0.529	1.055	0.155	1.025	0.119	1.035	0.0538
10:34734850:C:G	PARD3	intronic	0.279	-0.0164 (0.0026)	4.69e-10	---	-0.0016 (0.0025)	0.513	++-	Y	-0.0043	0.0249	NA	10:34737213:G:A (1)	6.55081e-13	PARD3 (-),PARD3-AS1 (+)	Cells_Cultured_fibroblasts (-),Skin_Not_Sun_Exposed_Suprapubic (+),Skin_Sun_Exposed_Lower_leg (+)	FALSE	FALSE	0.977	0.483	0.991	0.658	0.999	0.947	1.021	0.608	1.026	0.139	1.027	0.17
10:50882756:G:T	A1CF	intronic	0.009	0.0785 (0.0136)	8.02e-09	+++	0.0075 (0.0128)	0.558	-+-	Y	0.0072	0.468	NA	NA	NA	NA	NA	FALSE	FALSE	0.763	0.236	1.056	0.586	1.071	0.384	0.784	0.243	1.098	0.278	0.976	0.806
10:69216141:C:T	HKDC1	upstream	0.682	0.0346 (0.0025)	2.66e-42	+++	-0.0036 (0.0024)	0.134	-+-	N	0.0025	0.176	NA	10:69216160:C:T (1)	5.90987e-26	HKDC1 (-),SUPV3L1 (-)	Whole_Blood (-),Thyroid (-),Skin_Sun_Exposed_Lower_leg (-),Liver (-),Spleen (-),Breast_Mammary_Tissue (-)	TRUE	FALSE	0.923	0.0486	0.95	0.00673	0.967	0.0229	0.845	1.3e-05	0.959	0.00904	0.963	0.0396
10:72904662:T:G	OIT3	intronic	0.048	-0.0331 (0.0055)	2.19e-09	---	-0.0074 (0.0052)	0.159	++-	N	-0.0005	0.902	NA	10:72904662:T:G (1)	3.25842e-13	MICU1 (+),OIT3 (-),NUDT13 (-),CFAP70 (-)	Testis (+),Skin_Sun_Exposed_Lower_leg (-),Lung (-),Colon_Transverse (-),Adipose_Visceral_Omentum (-)	FALSE	TRUE	0.906	0.231	0.932	0.0972	0.931	0.031	0.963	0.661	0.969	0.384	0.92	0.0419
10:77900176:G:A	DLG5	intronic	0.26	0.0288 (0.0027)	1.39e-26	+++	-0.0048 (0.0025)	0.0598	---	N	-0.001	0.6	NA	10:77900367:T:C (1)	2.56506e-63	DLG5 (+)	Thyroid (+),Adipose_Subcutaneous (+),Nerve_Tibial (+),Cells_Cultured_fibroblasts (+),Lung (+),Adipose_Visceral_Omentum (+),Artery_Tibial (+),Pancreas (+),Skin_Not_Sun_Exposed_Suprapubic (+),Skin_Sun_Exposed_Lower_leg (+),Heart_Left_Ventricle (+),Artery_Aorta (+),Stomach (+),Spleen (+),Esophagus_Mucosa (+),Esophagus_Muscularis (+),Heart_Atrial_Appendage (+),Pituitary (+),Colon_Transverse (+),Whole…	TRUE	TRUE	1.076	0.0477	0.965	0.074	1.005	0.734	0.967	0.413	1.037	0.0391	1.048	0.0164
10:88047609:T:C	PTEN	intergenic	0.257	0.0183 (0.0027)	1.37e-11	+++	0.0019 (0.0025)	0.466	-++	N	0.0014	0.475	NA	NA	NA	NA	NA	FALSE	FALSE	1.022	0.614	1.011	0.606	1.02	0.218	1.097	0.0303	1.044	0.0182	1.03	0.148
10:89243088:C:T	LIPA	intronic	0.509	-0.0151 (0.0024)	1.51e-10	---	-6e-04 (0.0022)	0.785	+--	Y	0.0017	0.333	NA	10:89243088:C:T (1)	3.66257e-60	LIPA (+)	Whole_Blood (+),Spleen (+),Lung (+),Adrenal_Gland (+),Muscle_Skeletal (+),Skin_Sun_Exposed_Lower_leg (+),Adipose_Visceral_Omentum (+)	FALSE	TRUE	1.016	0.748	0.986	0.415	0.993	0.597	0.924	0.0313	0.996	0.801	1.003	0.871
10:94256036:C:G	PLCE1	intronic	0.436	-0.0152 (0.0024)	2.02e-10	---	0.0039 (0.0022)	0.0849	+-+	Y	0.0042	0.017	10:94279840:G:C(0.997351,PLCE1,missense)	10:94256036:C:G (1)	1.4491e-13	PLCE1-AS1 (-),NOC3L (+)	Cells_Cultured_fibroblasts (-),Adrenal_Gland (+),Lung (+),Skin_Sun_Exposed_Lower_leg (+)	FALSE	FALSE	0.999	0.93	1.021	0.243	1.013	0.359	1.039	0.295	1.016	0.32	1.006	0.736
10:96706525:T:A	PIK3AP1	intronic	0.182	0.0256 (0.0031)	1.26e-16	+++	-0.0062 (0.0029)	0.0332	-+-	N	-0.0019	0.408	10:96709936:C:T(0.997631,PIK3AP1,missense)	NA	NA	NA	NA	FALSE	FALSE	0.933	0.129	1.005	0.84	1.003	0.864	1.027	0.592	0.984	0.431	0.973	0.243
10:99706987:C:T	COX15|ENTPD7	downstream|downstream	0.016	0.0961 (0.0097)	6.41e-23	+++	-0.0071 (0.0092)	0.439	++-	N	-0.0064	0.378	10:99830729:G:A(0.953799,ABCC2,missense)	NA	NA	NA	NA	FALSE	FALSE	0.997	0.928	1.099	0.227	1.084	0.194	1.436	0.0271	1.13	0.0792	1.085	0.292
10:99785801:G:C	ABCC2	intronic	0.254	0.0196 (0.0027)	4.9e-13	+++	0.0022 (0.0026)	0.381	+++	N	0.0012	0.537	NA	10:99787519:G:A (1)	9.46335e-12	EBAG9P1 (+)	Brain_Cerebellum (+)	FALSE	FALSE	1.033	0.392	0.992	0.71	0.996	0.809	1.03	0.482	0.989	0.541	1.005	0.802
10:99844249:A:G	ABCC2	intronic	0.057	-0.0797 (0.0051)	4.68e-55	---	-5e-04 (0.0048)	0.909	++-	N	-0.0051	0.172	10:99836239:T:A(0.998177,ABCC2,missense)10:99851537:G:A(0.997267,ABCC2,missense)	NA	NA	NA	NA	FALSE	FALSE	1.049	0.608	0.999	0.969	0.975	0.39	1.038	0.626	0.974	0.414	0.96	0.26
11:108537654:T:A	EXPH5	intronic	0.185	-0.0179 (0.0031)	8.77e-09	---	0.0038 (0.0029)	0.196	+-+	Y	0.0001	0.98	11:108512949:A:G(0.946328,EXPH5,missense)	11:108537654:T:A (1)	7.13103e-49	KDELC2 (-),EXPH5 (+)	Artery_Tibial (-),Skin_Sun_Exposed_Lower_leg (-),Esophagus_Mucosa (-),Cells_Cultured_fibroblasts (-),Nerve_Tibial (-),Adipose_Subcutaneous (-),Skin_Not_Sun_Exposed_Suprapubic (-),Esophagus_Muscularis (-),Muscle_Skeletal (-),Artery_Aorta (-),Breast_Mammary_Tissue (-),Colon_Transverse (-),Whole_Blood (-),Adipose_Visceral_Omentum (-),Thyroid (-),Lung (-),Esophagus_Gastroesophageal_Junction (-),Heart…	FALSE	TRUE	0.938	0.0945	0.952	0.038	0.976	0.192	0.925	0.111	0.958	0.0398	0.984	0.485
11:22250324:A:T	ANO5	missense	0.585	0.0212 (0.0024)	2.54e-18	+++	0.0014 (0.0023)	0.553	++-	N	-0.0048	0.00743	11:22250324:A:T(1,ANO5,missense)	11:22250324:A:T (1)	1.52845e-25	ANO5 (-)	Nerve_Tibial (-),Artery_Tibial (-),Artery_Aorta (-),Colon_Transverse (-),Lung (-),Adipose_Subcutaneous (-),Thyroid (-),Skin_Not_Sun_Exposed_Suprapubic (-),Colon_Sigmoid (-),Skin_Sun_Exposed_Lower_leg (-),Esophagus_Muscularis (-),Adipose_Visceral_Omentum (-),Pancreas (-)	FALSE	TRUE	0.962	0.298	0.993	0.684	1	0.989	1.054	0.166	1.002	0.922	1.006	0.757
11:36437447:A:G	PRR5L	missense	0.043	0.032 (0.0058)	3.86e-08	+++	0.0119 (0.0055)	0.0291	+++	Y	0.0027	0.533	11:36437447:A:G(1,PRR5L,missense)	NA	NA	NA	NA	FALSE	FALSE	0.969	0.706	1.009	0.834	0.997	0.931	1.106	0.276	1.015	0.697	1.011	0.808
11:47356845:C:T	SPI1|MYBPC3	downstream|upstream	0.404	0.0171 (0.0024)	1.43e-12	+++	0.0039 (0.0023)	0.0874	-++	N	-0.0126	1.01e-12	NA	11:47356845:C:T (1)	5.9834e-16	C1QTNF4 (+),MTCH2 (-),RP11-750H9.5 (-),MADD (+),FNBP4 (-),MYBPC3 (+)	Adipose_Subcutaneous (+),Skin_Sun_Exposed_Lower_leg (+),Muscle_Skeletal (-),Brain_Cerebellar_Hemisphere (-),Skin_Not_Sun_Exposed_Suprapubic (+),Pituitary (+),Lung (+),Whole_Blood (+)	FALSE	TRUE	0.977	0.519	1.014	0.445	1.021	0.154	0.974	0.478	1.003	0.858	1.004	0.825
11:5680653:A:G	TRIM5	intronic	0.515	-0.0188 (0.0024)	2.41e-15	---	-0.0015 (0.0022)	0.499	++-	Y	0.0039	0.0254	NA	11:5680653:A:G (1)	4.25473e-15	TRIM5 (+)	Muscle_Skeletal (+)	FALSE	FALSE	0.988	0.774	0.994	0.734	0.993	0.63	1.017	0.647	0.989	0.468	0.979	0.227
11:57901007:T:G	CTNND1	intergenic	0.316	-0.0146 (0.0025)	1.04e-08	---	0.0012 (0.0024)	0.61	+-+	Y	0.0069	0.000233	NA	11:57901007:T:G (1)	1.38391e-25	MED19 (-),ZDHHC5 (-),AP000662.4 (-),TIMM10 (-)	Skin_Sun_Exposed_Lower_leg (-),Skin_Not_Sun_Exposed_Suprapubic (-),Esophagus_Mucosa (-),Muscle_Skeletal (+),Heart_Atrial_Appendage (-),Thyroid (+),Adipose_Subcutaneous (+),Lung (-),Esophagus_Muscularis (-),Artery_Tibial (-),Heart_Left_Ventricle (-),Whole_Blood (+),Nerve_Tibial (-)	FALSE	TRUE	1.037	0.343	1.004	0.82	0.998	0.909	1.005	0.894	1.003	0.862	1.01	0.616
11:61825533:A:G	FADS2	upstream	0.346	-0.016 (0.0025)	1.25e-10	---	7e-04 (0.0023)	0.774	-++	N	0.0026	0.159	NA	11:61825533:A:G (1)	1.76759e-62	FADS2 (+),FADS1 (-),TMEM258 (+),FADS3 (-)	Whole_Blood (+),Pancreas (-),Esophagus_Mucosa (-),Brain_Cerebellum (-),Cells_Cultured_fibroblasts (+),Esophagus_Muscularis (+),Nerve_Tibial (-),Thyroid (+),Brain_Cerebellar_Hemisphere (-),Spleen (+),Heart_Left_Ventricle (+),Muscle_Skeletal (-),Colon_Transverse (+),Heart_Atrial_Appendage (+),Esophagus_Gastroesophageal_Junction (+),Artery_Tibial (+),Lung (+),Testis (-),Small_Intestine_Terminal_Ileu…	FALSE	TRUE	0.909	0.00701	0.993	0.704	0.982	0.21	0.935	0.0823	0.974	0.112	0.967	0.0687
11:62433986:A:G	AHNAK	intronic	0.603	-0.0179 (0.0025)	2.9e-13	---	-0.0012 (0.0023)	0.61	+--	N	-0.0006	0.724	NA	NA	NA	NA	NA	FALSE	FALSE	1.008	0.862	1.014	0.459	0.992	0.595	0.972	0.444	0.972	0.0726	0.96	0.0233
11:65401537:T:A	FRMD8	intronic	0.166	-0.0243 (0.0032)	2.56e-14	---	0.0036 (0.003)	0.232	-++	N	0.0094	5.99e-05	NA	11:65401537:T:A (1)	3.39364e-31	NEAT1 (+),CMB9-22P13.1 (+),SSSCA1-AS1 (+),LTBP3 (+)	Esophagus_Muscularis (+),Muscle_Skeletal (+),Nerve_Tibial (+),Artery_Tibial (+),Skin_Sun_Exposed_Lower_leg (+),Thyroid (+),Artery_Aorta (+),Esophagus_Mucosa (+),Adipose_Subcutaneous (+),Skin_Not_Sun_Exposed_Suprapubic (+),Adipose_Visceral_Omentum (+),Colon_Transverse (+),Cells_Cultured_fibroblasts (+),Lung (+),Heart_Left_Ventricle (+),Esophagus_Gastroesophageal_Junction (+),Colon_Sigmoid (+),Brea…	FALSE	TRUE	1.011	0.815	0.975	0.295	1.005	0.802	0.953	0.336	1.015	0.479	1.027	0.271
11:69492939:G:A	CCND1	intergenic	0.669	0.0177 (0.0025)	2.23e-12	+++	0.0029 (0.0024)	0.226	+++	N	-0.0137	1.43e-13	NA	NA	NA	NA	NA	FALSE	FALSE	0.964	0.256	0.976	0.199	0.973	0.0689	0.934	0.0812	0.965	0.0324	0.968	0.0765
11:72786417:C:T	ARAP1|STARD10	intronic|upstream	0.339	0.0221 (0.0025)	9.85e-19	+++	-0.0023 (0.0024)	0.331	++-	N	-0.003	0.105	NA	11:72786417:C:T (1)	8.29672e-52	STARD10 (-),ATG16L2 (-)	Whole_Blood (-),Artery_Tibial (-),Adipose_Subcutaneous (-),Adipose_Visceral_Omentum (+),Esophagus_Muscularis (-),Heart_Atrial_Appendage (-),Thyroid (-),Artery_Aorta (-),Heart_Left_Ventricle (-),Brain_Caudate_basal_ganglia (-),Muscle_Skeletal (+),Cells_Cultured_fibroblasts (-),Brain_Nucleus_accumbens_basal_ganglia (-),Brain_Putamen_basal_ganglia (-),Esophagus_Gastroesophageal_Junction (+),Brain_Fr…	TRUE	TRUE	1.042	0.307	1.002	0.936	0.982	0.223	1.026	0.51	0.99	0.543	0.99	0.606
11:73234296:C:T	P2RY2	missense	0.929	-0.0301 (0.0046)	5.56e-11	-+-	0.0174 (0.0043)	5.82e-05	+++	N	-0.002	0.562	11:73234296:C:T(1,P2RY2,missense)	NA	NA	NA	NA	FALSE	FALSE	0.984	0.811	1.002	0.966	0.988	0.662	0.976	0.727	0.984	0.59	0.964	0.274
11:94129519:A:G	PANX1	intronic	0.023	0.1064 (0.0084)	7.96e-37	+++	0.0113 (0.0078)	0.148	+++	N	0.0009	0.887	NA	NA	NA	NA	NA	FALSE	FALSE	1.098	0.42	1.038	0.57	1.081	0.133	1.301	0.0512	1.175	0.00485	1.127	0.0627
11:94157250:G:C	PANX1	intronic	0.116	-0.0705 (0.0037)	2.85e-80	---	-0.0078 (0.0035)	0.0264	+--	N	0.0032	0.242	NA	11:94157250:G:C (1)	1.28417e-32	HEPHL1 (+),GPR83 (+),PANX1 (-)	Cells_Cultured_fibroblasts (+),Artery_Tibial (+),Artery_Aorta (+),Thyroid (+),Lung (+),Brain_Cerebellum (+),Adipose_Subcutaneous (+),Nerve_Tibial (+),Colon_Sigmoid (+),Testis (-),Colon_Transverse (+),Artery_Coronary (+),Pituitary (+),Brain_Cerebellar_Hemisphere (+),Heart_Left_Ventricle (-),Esophagus_Muscularis (+),Prostate (+),Heart_Atrial_Appendage (-)	FALSE	TRUE	1.035	0.468	0.995	0.858	1.003	0.906	1.004	0.948	1.029	0.238	1.009	0.754
11:94175365:A:G	PANX1	intronic	0.358	0.0405 (0.0025)	9.02e-60	+++	0.0089 (0.0023)	0.000128	+++	N	0.0004	0.823	NA	11:94175365:A:G (1)	1.34022e-22	PANX1 (-)	Whole_Blood (-),Cells_Cultured_fibroblasts (+),Lung (-),Artery_Tibial (+),Thyroid (+),Prostate (-)	FALSE	FALSE	1.049	0.223	1.024	0.212	1.026	0.0829	1.077	0.0527	1.044	0.00741	1.052	0.00526
11:94190467:T:G	PANX1	intergenic	0.045	-0.0514 (0.0057)	2.47e-19	---	-0.0129 (0.0054)	0.0162	---	N	-0.0018	0.662	NA	NA	NA	NA	NA	FALSE	FALSE	0.996	0.922	1.004	0.931	0.979	0.528	0.988	0.89	0.948	0.139	0.928	0.07
12:100481123:C:T	NR1H4	intronic	0.331	0.014 (0.0025)	2.9e-08	+++	0.0017 (0.0024)	0.469	+-+	Y	-0.0026	0.165	NA	NA	NA	NA	NA	FALSE	FALSE	1.065	0.0585	1.009	0.638	0.998	0.899	1.065	0.111	1.008	0.651	1.011	0.573
12:10415926:A:G	KLRC3|RP11-277P12.6	intronic|intronic	0.123	0.0265 (0.0036)	1.72e-13	+++	0 (0.0034)	0.998	+--	N	0.0026	0.325	NA	12:10415926:A:G (1)	4.84851e-25	KLRC1 (-),KLRC2 (-),KLRC3 (-),KLRK1 (-),KLRC4 (+)	Whole_Blood (-),Brain_Cortex (-),Brain_Nucleus_accumbens_basal_ganglia (-),Brain_Putamen_basal_ganglia (-),Brain_Hippocampus (-),Brain_Frontal_Cortex_BA9 (+),Brain_Caudate_basal_ganglia (+),Brain_Spinal_cord_cervical_c-1 (-),Brain_Anterior_cingulate_cortex_BA24 (+),Adipose_Subcutaneous (-),Brain_Hypothalamus (-),Thyroid (+),Brain_Substantia_nigra (-),Brain_Cerebellum (-),Brain_Amygdala (-),Esopha…	FALSE	TRUE	1.044	0.393	1.002	0.946	0.996	0.867	1.048	0.401	1.022	0.364	1.038	0.158
12:111427245:C:G	SH2B3	intronic	0.513	-0.027 (0.0024)	1.77e-29	---	-0.0057 (0.0022)	0.0109	---	N	0.0109	4.83e-10	12:111446804:T:C(0.99389,SH2B3,missense)	12:111427245:C:G (1)	5.23601e-13	ALDH2 (+)	Skin_Not_Sun_Exposed_Suprapubic (+),Esophagus_Mucosa (+),Skin_Sun_Exposed_Lower_leg (+)	FALSE	FALSE	0.991	0.744	0.961	0.0277	0.973	0.0591	0.901	0.00537	0.985	0.336	0.992	0.643
12:11638751:A:G	ETV6	intergenic	0.401	0.0197 (0.0024)	8.34e-16	+++	0.0044 (0.0023)	0.0576	+++	N	-0.0012	0.499	NA	NA	NA	NA	NA	FALSE	FALSE	1.021	0.56	1.028	0.127	1.022	0.126	1.025	0.52	0.998	0.9	1.014	0.429
12:121102728:G:A	P2RX7	intergenic	0.842	-0.027 (0.0033)	1.74e-16	---	-0.0042 (0.0031)	0.178	---	N	0.0105	1.37e-05	NA	NA	NA	NA	NA	FALSE	FALSE	1.018	0.664	0.955	0.0632	0.98	0.309	1.004	0.932	1.009	0.682	1.013	0.594
12:122145738:G:A	MLXIP	3_prime_UTR	0.473	-0.0326 (0.0024)	9.95e-43	---	-0.0044 (0.0022)	0.0506	+--	N	0.0149	1.55e-17	NA	12:122145738:G:A (1)	2.30677e-28	MLXIP (-),AC156455.1 (+)	Colon_Transverse (-),Cells_Cultured_fibroblasts (+),Small_Intestine_Terminal_Ileum (-)	FALSE	FALSE	0.979	0.523	1.002	0.916	1.004	0.764	1.022	0.549	1.004	0.803	1.006	0.724
12:123411359:G:C	RILPL2|KMT5A	3_prime_UTR|downstream	0.722	0.0207 (0.0027)	6.89e-15	+++	0.0033 (0.0025)	0.192	-++	Y	0.0011	0.572	NA	12:123409283:C:T (0.982718)	3.43422e-52	CDK2AP1 (+),MPHOSPH9 (-),ABCB9 (-),KMT5A (+),OGFOD2 (-),ARL6IP4 (+),RP11-282O18.3 (+),PITPNM2 (-),C12orf65 (+),RP13-942N8.1 (+)	Esophagus_Mucosa (+),Cells_Cultured_fibroblasts (+),Testis (-),Skin_Sun_Exposed_Lower_leg (+),Skin_Not_Sun_Exposed_Suprapubic (-),Pancreas (+),Adipose_Subcutaneous (+),Colon_Transverse (+),Thyroid (-),Adipose_Visceral_Omentum (+),Breast_Mammary_Tissue (+),Nerve_Tibial (+),Heart_Left_Ventricle (-),Liver (-),Artery_Aorta (+),Whole_Blood (-),Brain_Cerebellum (+),Esophagus_Muscularis (-),Stomach (+),…	TRUE	TRUE	1.063	0.098	0.974	0.197	0.987	0.414	0.927	0.0676	0.999	0.937	1.002	0.927
12:124022084:T:C	FAM101A	intronic	0.397	-0.0161 (0.0024)	2.78e-11	---	-0.0072 (0.0023)	0.00156	+--	Y	0.0117	4.17e-11	NA	12:124022084:T:C (1)	4.73683e-16	CCDC92 (-),ZNF664 (-)	Adipose_Subcutaneous (-),Breast_Mammary_Tissue (-),Adipose_Visceral_Omentum (-),Nerve_Tibial (-)	FALSE	TRUE	0.93	0.0403	0.987	0.469	0.994	0.689	0.924	0.0332	0.985	0.33	0.984	0.357
12:124374698:G:T	NCOR2	intronic	0.094	-0.0234 (0.004)	7.44e-09	---	-0.0068 (0.0038)	0.0753	+--	Y	0.0013	0.67	NA	NA	NA	NA	NA	FALSE	FALSE	0.996	0.92	1.033	0.296	1.018	0.466	0.95	0.414	0.991	0.727	1	0.991
12:20426458:G:C	PDE3A	intronic	0.206	-0.0234 (0.0029)	1.53e-15	---	0.0016 (0.0028)	0.564	+-+	N	0.0066	0.00237	NA	NA	NA	NA	NA	FALSE	FALSE	0.976	0.547	0.997	0.875	0.982	0.313	1.02	0.663	0.967	0.0774	0.96	0.0615
12:20841602:G:T	SLCO1B3|RP11-545J16.1	intronic|intronic	0.149	0.0299 (0.0033)	2.43e-19	+++	0.0039 (0.0031)	0.211	-++	N	-0.0037	0.126	12:20875274:G:C(0.988643,SLCO1B3|RP11-545J16.1,missense|missense)	NA	NA	NA	NA	FALSE	FALSE	1.015	0.709	0.995	0.85	0.996	0.847	1.041	0.427	1.014	0.518	1.01	0.677
12:26306487:C:T	ITPR2	intergenic	0.243	0.0162 (0.0027)	3.51e-09	+++	0.0083 (0.0026)	0.00139	+++	Y	-0.0042	0.037	NA	12:26314763:C:T (0.997567)	7.85501e-11	BHLHE41 (-)	Skin_Not_Sun_Exposed_Suprapubic (-),Skin_Sun_Exposed_Lower_leg (-)	FALSE	FALSE	1.103	0.0178	1.035	0.0945	1.024	0.148	1.053	0.221	1.015	0.396	1.047	0.0231
12:399693:G:T	CCDC77	upstream	0.737	-0.0148 (0.0027)	3.85e-08	---	5e-04 (0.0025)	0.858	++-	Y	-0.0026	0.195	NA	12:399693:G:T (1)	1.50395e-46	CCDC77 (+),KDM5A (+),SLC6A13 (+)	Artery_Tibial (+),Thyroid (+),Skin_Sun_Exposed_Lower_leg (+),Whole_Blood (+),Nerve_Tibial (+),Adipose_Subcutaneous (+),Skin_Not_Sun_Exposed_Suprapubic (+),Muscle_Skeletal (+),Lung (+),Artery_Aorta (+),Brain_Cerebellar_Hemisphere (+),Pituitary (+),Adipose_Visceral_Omentum (+),Esophagus_Mucosa (+),Esophagus_Gastroesophageal_Junction (+),Pancreas (+),Brain_Hypothalamus (+),Brain_Caudate_basal_gangli…	FALSE	TRUE	0.986	0.806	0.999	0.968	1.003	0.859	0.904	0.0171	0.992	0.638	1.009	0.673
12:4275678:T:G	CCND2	intronic	0.02	-0.083 (0.0093)	5.26e-19	---	-0.0164 (0.0086)	0.0564	+--	Y	0.0433	2.67e-10	NA	12:4275678:T:G (1)	7.88657e-22	CCND2 (+),CCND2-AS1 (+)	Brain_Cerebellum (+),Brain_Cerebellar_Hemisphere (+),Artery_Tibial (+),Nerve_Tibial (+),Muscle_Skeletal (+),Adipose_Subcutaneous (+)	FALSE	TRUE	0.828	0.146	1.195	0.0153	1.111	0.0734	1.367	0.0431	1.094	0.176	0.972	0.704
12:50745079:C:T	DIP2B	3_prime_UTR	0.296	-0.0182 (0.0026)	2.25e-12	---	-0.0046 (0.0024)	0.0585	---	N	0.0032	0.0934	NA	12:50745079:C:T (1)	1.44845e-35	ATF1 (+),DIP2B (+),CERS5 (-),LARP4 (+),RP4-605O3.4 (-),LIMA1 (-)	Artery_Tibial (+),Whole_Blood (+),Muscle_Skeletal (+),Cells_Cultured_fibroblasts (+),Nerve_Tibial (-),Esophagus_Muscularis (+),Artery_Aorta (+),Brain_Caudate_basal_ganglia (-),Brain_Cerebellum (-),Thyroid (+),Brain_Hippocampus (-),Skin_Sun_Exposed_Lower_leg (-),Colon_Sigmoid (+),Skin_Not_Sun_Exposed_Suprapubic (-),Esophagus_Gastroesophageal_Junction (+),Adipose_Subcutaneous (+),Heart_Left_Ventric…	FALSE	TRUE	1.006	0.989	0.998	0.906	0.986	0.356	1.024	0.561	0.999	0.935	0.992	0.662
12:52870908:C:T	KRT78	intergenic	0.546	0.0147 (0.0024)	7.47e-10	+++	0.0024 (0.0022)	0.276	-++	Y	-0.0059	0.000689	NA	12:52871189:A:T (1)	1.54743e-24	KRT8 (-)	Pancreas (-),Artery_Aorta (+)	FALSE	FALSE	1.043	0.243	1.006	0.756	0.998	0.875	0.992	0.826	1.017	0.276	1.016	0.361
12:56589641:T:C	RBMS2	3_prime_UTR	0.287	-0.0155 (0.0026)	3.81e-09	---	0.0021 (0.0025)	0.389	-++	N	-0.001	0.614	NA	12:56589641:T:C (1)	1.74565e-14	BAZ2A (+)	Testis (+)	FALSE	FALSE	0.991	0.811	0.988	0.563	0.992	0.593	0.954	0.257	1.006	0.728	0.988	0.525
13:106570233:G:C	ARGLU1	upstream	0.317	0.0142 (0.0025)	2.43e-08	+++	0.0076 (0.0024)	0.00144	+-+	Y	0.0044	0.0198	NA	13:106570233:G:C (1)	1.3523e-29	ARGLU1 (-)	Whole_Blood (-),Brain_Frontal_Cortex_BA9 (-),Brain_Cortex (-),Adipose_Visceral_Omentum (-),Skin_Not_Sun_Exposed_Suprapubic (-),Brain_Nucleus_accumbens_basal_ganglia (-),Artery_Tibial (-),Adipose_Subcutaneous (-),Esophagus_Muscularis (-)	FALSE	TRUE	1.064	0.0858	0.998	0.903	0.998	0.886	1.002	0.954	1.008	0.615	1.02	0.304
13:110269648:A:G	COL4A1	intronic	0.803	-0.0177 (0.003)	3.62e-09	---	-9e-04 (0.0028)	0.758	++-	N	0.0015	0.498	NA	NA	NA	NA	NA	FALSE	FALSE	0.949	0.26	0.98	0.37	0.985	0.412	0.996	0.928	0.965	0.069	0.963	0.0921
13:110367548:T:C	COL4A2	intronic	0.399	-0.0176 (0.0024)	3.33e-13	---	-0.0018 (0.0023)	0.416	++-	N	0.0059	0.000903	NA	NA	NA	NA	NA	FALSE	FALSE	1.038	0.287	1.005	0.784	1	0.978	0.992	0.834	0.991	0.555	0.999	0.965
13:27863120:C:T	PDX1	intergenic	0.568	-0.0183 (0.0024)	2.47e-14	---	0.0019 (0.0023)	0.411	--+	N	-0.0032	0.0705	NA	NA	NA	NA	NA	FALSE	FALSE	0.965	0.313	1.027	0.145	1.016	0.275	1.02	0.606	0.989	0.49	0.999	0.973
13:41034911:G:A	ELF1	intronic	0.074	-0.0295 (0.0045)	8.77e-11	---	-0.0043 (0.0043)	0.311	---	N	-0.0046	0.169	NA	13:41034911:G:A (1)	1.26204e-47	WBP4 (+)	Muscle_Skeletal (+),Skin_Sun_Exposed_Lower_leg (+),Thyroid (+),Lung (+),Heart_Left_Ventricle (+),Nerve_Tibial (+),Heart_Atrial_Appendage (+),Whole_Blood (+),Adipose_Subcutaneous (+),Skin_Not_Sun_Exposed_Suprapubic (+)	FALSE	TRUE	0.923	0.206	0.971	0.392	0.983	0.525	1.072	0.331	1.012	0.703	0.964	0.28
13:50081853:G:T	DLEU1	upstream	0.02	-0.0642 (0.0088)	2.19e-13	---	-0.0164 (0.0081)	0.0438	---	Y	0.0038	0.552	NA	NA	NA	NA	NA	FALSE	FALSE	0.964	0.844	1.06	0.38	1.042	0.429	1.058	0.681	0.973	0.635	0.944	0.372
14:24402720:C:T	NYNRIN	intronic	0.453	0.0201 (0.0024)	5.27e-17	+++	0.0059 (0.0023)	0.00909	-++	N	-0.0002	0.923	NA	14:24402720:C:T (1)	3.74979e-19	NYNRIN (+)	Pancreas (+),Liver (+),Skin_Not_Sun_Exposed_Suprapubic (-),Skin_Sun_Exposed_Lower_leg (-)	TRUE	FALSE	1.034	0.306	1.019	0.305	1.024	0.105	1.045	0.245	1.035	0.0289	1.045	0.0136
14:34709091:A:G	CFL2	3_prime_UTR	0.449	0.0175 (0.0024)	2.09e-13	+++	-2e-04 (0.0022)	0.941	+--	N	0.0041	0.0196	NA	14:34709091:A:G (1)	3.27958e-12	SRP54 (-),CFL2 (-),PSMA6 (+)	Cells_Cultured_fibroblasts (-),Muscle_Skeletal (+)	FALSE	FALSE	1.012	0.73	1.011	0.551	1.016	0.275	0.999	0.977	1.01	0.539	1.021	0.235
14:50188639:G:C	SOS2	missense	0.01	-0.105 (0.0119)	8.84e-19	---	-0.001 (0.0113)	0.932	++-	N	-0.0529	1.97e-09	14:50188639:G:C(1,SOS2,missense)	NA	NA	NA	NA	FALSE	FALSE	0.866	0.319	0.869	0.182	0.826	0.0267	0.834	0.418	0.805	0.0299	0.797	0.0319
14:50734993:C:T	NIN	intronic	0.149	-0.0269 (0.0033)	5.92e-16	---	3e-04 (0.0031)	0.933	-+-	N	-0.0092	0.00017	NA	NA	NA	NA	NA	FALSE	FALSE	0.935	0.13	1.011	0.659	0.985	0.451	1.003	0.958	0.962	0.0726	0.948	0.0295
14:77051443:G:A	IRF2BPL	intergenic	0.336	-0.0157 (0.0025)	3.68e-10	---	-0.0027 (0.0024)	0.251	---	Y	0.0079	1.8e-05	NA	14:77051443:G:A (1)	5.44112e-14	IRF2BPL (-)	Whole_Blood (-)	FALSE	FALSE	0.981	0.618	0.984	0.411	0.993	0.637	1.003	0.949	1.016	0.345	1.006	0.756
14:89420596:T:C	FOXN3	upstream	0.582	0.0149 (0.0024)	8.07e-10	+++	8e-04 (0.0023)	0.737	+-+	Y	0.0002	0.922	NA	NA	NA	NA	NA	FALSE	FALSE	0.962	0.299	1.029	0.124	1.018	0.215	1.036	0.345	0.987	0.416	1.012	0.525
14:94378610:C:T	SERPINA1	missense	0.02	0.1677 (0.0085)	1.09e-86	+++	0.0138 (0.0079)	0.0823	+++	N	-0.0271	1.83e-05	14:94378610:C:T(1,SERPINA1,missense)	NA	NA	NA	NA	FALSE	FALSE	1.437	0.000284	1.648	4.03e-13	1.449	6.83e-12	4.229	6.84e-20	1.43	3.08e-09	1.372	2.78e-06
14:94380925:T:A	SERPINA1	missense	0.047	0.031 (0.0057)	4.25e-08	+++	0.0026 (0.0053)	0.628	-++	N	-0.007	0.0949	14:94380925:T:A(1,SERPINA1,missense)	NA	NA	NA	NA	FALSE	FALSE	1.001	0.997	1.005	0.914	1.009	0.802	1.072	0.478	1.01	0.811	1.032	0.491
15:39586066:C:T	THBS1	intronic	0.123	0.0261 (0.0036)	4.3e-13	+++	0.0036 (0.0034)	0.291	--+	N	-0.0013	0.635	15:39588621:A:G(0.99585,THBS1,missense)15:39617851:C:G(0.971135,FSIP1,missense)15:39618203:G:A(0.967927,FSIP1,missense)	NA	NA	NA	NA	FALSE	FALSE	1.056	0.314	1.014	0.61	1.034	0.117	1.067	0.248	1.032	0.186	1.069	0.0116
15:40038428:C:T	EIF2AK4|SRP14	downstream|intronic	0.715	-0.0275 (0.0026)	5.83e-26	---	0.0034 (0.0025)	0.17	--+	N	0.007	0.000277	NA	15:40038428:C:T (1)	4.65036e-127	SRP14-AS1 (+),EIF2AK4 (+),SRP14 (-)	Muscle_Skeletal (+),Adipose_Subcutaneous (+),Lung (+),Artery_Tibial (+),Nerve_Tibial (+),Esophagus_Muscularis (+),Heart_Left_Ventricle (+),Adipose_Visceral_Omentum (+),Heart_Atrial_Appendage (+),Esophagus_Gastroesophageal_Junction (+),Cells_Cultured_fibroblasts (+),Artery_Aorta (+),Skin_Sun_Exposed_Lower_leg (+),Breast_Mammary_Tissue (+),Colon_Sigmoid (+),Whole_Blood (+),Skin_Not_Sun_Exposed_Supr…	FALSE	TRUE	0.905	0.00633	0.997	0.884	0.995	0.743	0.982	0.659	0.992	0.648	0.967	0.0845
15:40082068:T:C	BMF	intergenic	0.328	-0.0197 (0.0025)	8.16e-15	---	-0.0016 (0.0024)	0.503	+--	N	0.004	0.0302	NA	15:40082068:T:C (1)	1.84739e-32	EIF2AK4 (+),SRP14-AS1 (+),SRP14 (-)	Muscle_Skeletal (+),Testis (+),Heart_Left_Ventricle (+),Pancreas (+),Thyroid (+),Esophagus_Mucosa (+),Heart_Atrial_Appendage (+),Skin_Sun_Exposed_Lower_leg (+),Adipose_Subcutaneous (+),Esophagus_Muscularis (+),Artery_Tibial (+),Nerve_Tibial (+),Colon_Transverse (+),Breast_Mammary_Tissue (+),Adipose_Visceral_Omentum (+),Colon_Sigmoid (+),Esophagus_Gastroesophageal_Junction (+),Stomach (+),Prostate…	FALSE	TRUE	1.005	0.852	1	0.982	0.989	0.471	0.993	0.867	0.991	0.602	0.977	0.231
15:40097081:G:C	BMF	intronic	0.568	0.018 (0.0024)	8.74e-14	+++	-5e-04 (0.0023)	0.826	--+	N	-0.0019	0.273	NA	NA	NA	NA	NA	FALSE	FALSE	1.077	0.0293	1.009	0.642	1.017	0.241	0.995	0.902	1.031	0.056	1.051	0.00538
15:51222006:C:T	CYP19A1	3_prime_UTR	0.529	-0.0142 (0.0024)	2.05e-09	---	-0.0028 (0.0022)	0.216	++-	Y	0.0037	0.0313	NA	15:51211530:G:A (0.985646)	8.52631e-11	CYP19A1 (+),GLDN (+)	Whole_Blood (+),Adipose_Subcutaneous (+)	FALSE	TRUE	0.966	0.362	0.999	0.974	0.996	0.789	0.95	0.159	0.993	0.634	0.978	0.203
15:58431280:T:C	LIPC	upstream	0.219	-0.0216 (0.0029)	3.94e-14	---	-0.0072 (0.0027)	0.00753	+--	N	-0.0026	0.209	NA	15:58431280:T:C (1)	2.56012e-10	LIPC (-)	Liver (-)	TRUE	FALSE	0.976	0.478	1.027	0.208	0.981	0.268	0.971	0.505	0.962	0.0379	0.951	0.0178
15:60585831:G:A	RORA	intronic	0.617	0.0171 (0.0024)	2.34e-12	+++	0.0075 (0.0023)	0.000992	+++	N	0.0101	1.65e-08	NA	NA	NA	NA	NA	FALSE	FALSE	1.132	0.000372	1.028	0.137	1.026	0.076	1.088	0.0245	1.04	0.0131	1.078	2.97e-05
15:66576310:C:T	LCTL	intergenic	0.223	0.0162 (0.0028)	1.32e-08	+++	0.0044 (0.0027)	0.0975	--+	Y	-0.0113	5.53e-08	NA	NA	NA	NA	NA	FALSE	FALSE	0.946	0.138	1.029	0.182	1.032	0.0606	1.029	0.52	1	0.989	0.998	0.924
15:73684995:A:G	CD276	intronic	0.424	0.0199 (0.0024)	8.06e-17	+++	-0.0028 (0.0022)	0.218	+--	N	0.0026	0.143	NA	15:73684995:A:G (1)	3.95941e-28	CD276 (+)	Liver (+),Heart_Atrial_Appendage (+)	TRUE	FALSE	0.987	0.72	1.022	0.232	1.024	0.0925	0.984	0.666	1.012	0.446	1.01	0.574
15:78772325:A:G	ADAMTS7	intronic	0.426	-0.0158 (0.0024)	5.28e-11	---	-0.0011 (0.0023)	0.622	++-	N	-0.0018	0.303	15:78765956:T:C(0.988095,ADAMTS7,missense)15:78762569:A:G(0.971932,ADAMTS7,splice_region)15:78766609:T:C(0.890113,ADAMTS7,missense)	15:78772325:A:G (1)	5.1587e-43	ADAMTS7 (+),CHRNA5 (-),ADAMTS7P3 (+),MORF4L1 (+)	Muscle_Skeletal (-),Artery_Tibial (+),Cells_Cultured_fibroblasts (+),Nerve_Tibial (-),Esophagus_Mucosa (+),Brain_Cortex (+),Artery_Aorta (+),Heart_Left_Ventricle (+),Colon_Sigmoid (-)	FALSE	FALSE	0.997	0.942	0.994	0.748	1	0.98	1.051	0.189	1.016	0.304	1.014	0.436
15:89798751:C:T	ANPEP	intronic	0.104	-0.0399 (0.004)	8.61e-24	---	0.0045 (0.0037)	0.224	-++	N	-0.0074	0.011	NA	NA	NA	NA	NA	FALSE	FALSE	1.001	0.965	1.009	0.771	0.997	0.909	1.053	0.415	0.994	0.82	1.003	0.912
15:90879313:T:C	FURIN	intronic	0.476	0.0144 (0.0024)	1.33e-09	+++	4e-04 (0.0022)	0.855	--+	Y	-0.0042	0.0166	NA	15:90879313:T:C (1)	2.33729e-49	FES (+),FURIN (-)	Cells_Cultured_fibroblasts (+),Thyroid (+),Esophagus_Mucosa (-),Pancreas (-),Whole_Blood (-),Artery_Tibial (+),Skin_Not_Sun_Exposed_Suprapubic (-),Lung (-),Skin_Sun_Exposed_Lower_leg (-),Nerve_Tibial (+),Adipose_Visceral_Omentum (-)	FALSE	TRUE	0.986	0.711	0.986	0.446	0.98	0.147	0.943	0.111	0.995	0.739	0.998	0.898
16:3065324:G:C	MMP25|IL32	downstream|5_prime_UTR	0.087	-0.028 (0.0042)	3.98e-11	---	-0.0074 (0.004)	0.0622	---	Y	-0.0017	0.587	NA	16:3065324:G:C (1)	2.90022e-54	IL32 (-),RP11-473M20.5 (-),BICDL2 (-)	Muscle_Skeletal (-),Adipose_Visceral_Omentum (-),Pancreas (-),Cells_Cultured_fibroblasts (-),Lung (-),Esophagus_Muscularis (-),Artery_Aorta (-),Thyroid (-),Artery_Tibial (-),Adipose_Subcutaneous (-),Heart_Left_Ventricle (-),Breast_Mammary_Tissue (-),Esophagus_Gastroesophageal_Junction (-),Brain_Caudate_basal_ganglia (-),Heart_Atrial_Appendage (-),Testis (-),Skin_Not_Sun_Exposed_Suprapubic (-),Bra…	FALSE	TRUE	0.994	0.936	0.968	0.32	0.981	0.464	0.903	0.127	1.002	0.952	1.016	0.619
16:58041331:C:T	MMP15	intronic	0.014	0.0601 (0.0104)	7.72e-09	+++	0.0031 (0.0098)	0.751	-+-	N	-0.0015	0.849	NA	NA	NA	NA	NA	FALSE	FALSE	0.912	0.465	1.066	0.423	1.12	0.0714	0.956	0.783	1.136	0.0644	1.068	0.397
16:58056496:G:C	MMP15	intergenic	0.246	-0.0189 (0.0028)	6.73e-12	---	-3e-04 (0.0026)	0.907	-+-	N	0.0076	0.000189	16:58045261:G:A(0.849808,MMP15,missense)	16:58056496:G:C (1)	3.95336e-16	MMP15 (+),TEPP (-),CCDC113 (-),CSNK2A2 (+),ZNF319 (-)	Thyroid (+),Nerve_Tibial (-),Cells_Cultured_fibroblasts (+),Lung (-)	FALSE	FALSE	0.871	0.000707	0.975	0.223	0.998	0.894	0.945	0.193	0.993	0.683	0.993	0.716
16:58537281:C:T	CNOT1	intronic	0.529	-0.0173 (0.0024)	3.53e-13	---	-0.004 (0.0022)	0.0701	---	N	0.004	0.0208	NA	16:58537281:C:T (1)	5.09044e-25	SETD6 (-),RP11-481J2.4 (-),CNOT1 (+)	Brain_Cerebellum (-),Brain_Cerebellar_Hemisphere (-),Heart_Left_Ventricle (-),Brain_Nucleus_accumbens_basal_ganglia (-),Heart_Atrial_Appendage (-),Cells_Cultured_fibroblasts (-),Colon_Transverse (+),Adipose_Subcutaneous (-),Pituitary (-),Nerve_Tibial (-),Adrenal_Gland (-),Brain_Caudate_basal_ganglia (+),Breast_Mammary_Tissue (-)	FALSE	TRUE	1.012	0.731	0.968	0.0777	0.99	0.508	0.971	0.435	1.009	0.567	1.029	0.115
16:72045008:G:A	HP	intergenic	0.177	0.0239 (0.0031)	1.06e-14	+++	2e-04 (0.0029)	0.947	-++	N	-0.0005	0.824	NA	16:72045008:G:A (1)	3.04283e-33	DHODH (-),HPR (+),HP (+),TXNL4B (+),PKD1L3 (-),DHX38 (+)	Artery_Tibial (-),Esophagus_Muscularis (-),Adipose_Subcutaneous (-),Nerve_Tibial (+),Artery_Aorta (+),Cells_Cultured_fibroblasts (-),Skin_Sun_Exposed_Lower_leg (-),Skin_Not_Sun_Exposed_Suprapubic (-),Adipose_Visceral_Omentum (+),Esophagus_Gastroesophageal_Junction (-),Breast_Mammary_Tissue (+),Lung (+),Muscle_Skeletal (-),Thyroid (+),Colon_Transverse (-),Esophagus_Mucosa (+),Heart_Left_Ventricle …	FALSE	TRUE	1.033	0.469	1.019	0.418	1.017	0.371	1.029	0.55	1.041	0.0483	1.036	0.117
16:72072066:T:C	HPR	intronic	0.194	-0.0277 (0.003)	1.83e-20	---	-0.0026 (0.0028)	0.361	+--	Y	-0.0043	0.0486	NA	NA	NA	NA	NA	FALSE	FALSE	1.022	0.571	0.958	0.0573	0.967	0.0635	0.976	0.597	0.974	0.175	0.97	0.168
16:79711590:A:G	MAF	intergenic	0.317	0.0141 (0.0025)	2.54e-08	+++	0.0025 (0.0024)	0.287	+-+	N	-0.0012	0.516	NA	16:79711590:A:G (1)	5.41296e-105	MAFTRR (-),LINC01229 (+)	Skin_Sun_Exposed_Lower_leg (-),Skin_Not_Sun_Exposed_Suprapubic (-),Artery_Tibial (-),Adipose_Subcutaneous (-),Testis (-),Nerve_Tibial (-),Thyroid (-),Adipose_Visceral_Omentum (-),Colon_Transverse (-),Esophagus_Muscularis (-),Breast_Mammary_Tissue (-),Esophagus_Mucosa (-),Esophagus_Gastroesophageal_Junction (-),Lung (-),Adrenal_Gland (-),Colon_Sigmoid (-),Heart_Atrial_Appendage (-),Artery_Aorta (-…	TRUE	TRUE	1.027	0.414	0.983	0.365	0.988	0.414	0.985	0.694	0.989	0.497	0.996	0.832
16:80463444:G:C	DYNLRB2	intergenic	0.729	-0.026 (0.0027)	1.03e-22	---	0.0065 (0.0025)	0.00934	-++	N	-0.0004	0.823	NA	NA	NA	NA	NA	FALSE	FALSE	1.001	0.978	0.968	0.106	0.958	0.00591	1.023	0.587	0.979	0.209	0.953	0.0139
16:83946924:C:G	OSGIN1	upstream	0.45	-0.0304 (0.0024)	6.74e-37	---	-0.0083 (0.0023)	0.000234	---	N	0.0073	3.62e-05	NA	16:83946924:C:G (1)	4.71417e-17	OSGIN1 (+)	Whole_Blood (+)	FALSE	FALSE	0.97	0.392	0.959	0.0208	0.966	0.0178	0.939	0.0947	0.982	0.242	0.964	0.0427
17:17972522:A:T	DRC3|TOM1L2	upstream|upstream	0.322	0.0156 (0.0025)	7.01e-10	+++	-0.0014 (0.0024)	0.551	-+-	Y	-0.0057	0.00226	17:17992891:C:T(0.870159,DRC3,missense)17:17994425:T:C(0.868272,DRC3,splice_region)	17:17974457:C:T (1)	1.60757e-57	RP1-253P7.4 (+),TOM1L2 (-),SREBF1 (+),DRC3 (+),ATPAF2 (+)	Muscle_Skeletal (+),Whole_Blood (+),Artery_Tibial (-),Pituitary (-),Artery_Aorta (-),Thyroid (+),Adipose_Subcutaneous (-),Adipose_Visceral_Omentum (-),Esophagus_Muscularis (-),Nerve_Tibial (-),Lung (-),Esophagus_Gastroesophageal_Junction (-),Colon_Sigmoid (-),Heart_Atrial_Appendage (-),Cells_Cultured_fibroblasts (+)	FALSE	TRUE	1.077	0.0498	0.991	0.647	0.999	0.945	1.022	0.57	1.009	0.585	1.015	0.43
17:37713312:C:A	HNF1B	intronic	0.129	-0.0324 (0.0037)	3.22e-18	-?-	0.0071 (0.0035)	0.0424	+?+	N	0.0044	0.0986	NA	NA	NA	NA	NA	FALSE	FALSE	1.002	0.999	1.013	0.649	1.007	0.764	1.036	0.55	1.003	0.91	1.001	0.983
17:47345262:A:G	EFCAB13	intronic	0.547	0.0163 (0.0024)	9.2e-12	+++	0.0059 (0.0022)	0.008	-++	Y	-0.003	0.0828	17:47361520:CAGTG:C(0.997968,EFCAB13,frameshift)	17:47345262:A:G (1)	9.55368e-76	TBKBP1 (+),MRPL45P2 (+),EFCAB13 (+),THCAT158 (+),NPEPPS (-)	Nerve_Tibial (+),Skin_Sun_Exposed_Lower_leg (+),Cells_Cultured_fibroblasts (+),Esophagus_Mucosa (+),Muscle_Skeletal (+),Artery_Tibial (+),Whole_Blood (+),Skin_Not_Sun_Exposed_Suprapubic (+),Thyroid (+),Testis (+),Artery_Aorta (+),Lung (+),Esophagus_Muscularis (+),Cells_EBV-transformed_lymphocytes (+),Adipose_Subcutaneous (+),Adrenal_Gland (+),Pituitary (+),Esophagus_Gastroesophageal_Junction (+),…	TRUE	TRUE	1.045	0.226	1.029	0.12	1.017	0.247	1.029	0.448	0.991	0.581	1.003	0.85
17:63844742:G:C	SMARCD2	upstream	0.324	0.0144 (0.0025)	1.22e-08	+++	-0.0022 (0.0024)	0.348	-+-	Y	0.0027	0.138	NA	17:63844742:G:C (1)	3.70793e-65	FTSJ3 (+),CD79B (+),PSMC5 (+),STRADA (-),TCAM1P (-),RP11-51F16.1 (+),DDX42 (-)	Testis (+),Muscle_Skeletal (+),Adipose_Subcutaneous (+),Artery_Tibial (+),Cells_Cultured_fibroblasts (+),Nerve_Tibial (+),Thyroid (+),Skin_Sun_Exposed_Lower_leg (+),Esophagus_Mucosa (+),Lung (+),Esophagus_Muscularis (+),Brain_Cerebellar_Hemisphere (-),Brain_Cerebellum (-),Adipose_Visceral_Omentum (+),Esophagus_Gastroesophageal_Junction (+),Heart_Left_Ventricle (+),Skin_Not_Sun_Exposed_Suprapubic …	FALSE	TRUE	0.995	0.859	1.017	0.37	1.009	0.573	1.035	0.389	1.01	0.533	1.009	0.642
17:66212167:C:G	APOH	missense	0.056	0.0331 (0.0052)	1.27e-10	+++	-0.0017 (0.0049)	0.732	--+	N	-0.0118	0.00189	17:66212167:C:G(1,APOH,missense)	NA	NA	NA	NA	FALSE	FALSE	0.934	0.378	0.985	0.693	0.998	0.953	0.989	0.887	0.977	0.481	0.971	0.428
17:66214462:A:C	APOH	missense	0.03	0.0862 (0.0069)	6.01e-36	+++	0.0085 (0.0064)	0.187	+++	N	-0.0064	0.199	17:66214462:A:C(1,APOH,missense)	NA	NA	NA	NA	FALSE	FALSE	0.983	0.779	1.021	0.69	1.031	0.449	1.174	0.121	0.997	0.941	1.016	0.755
17:70457204:A:G	KCNJ2	intergenic	0.518	-0.0167 (0.0024)	1.63e-12	---	-0.0022 (0.0022)	0.321	+--	N	0.0059	0.000719	NA	NA	NA	NA	NA	FALSE	FALSE	0.933	0.0373	1.006	0.739	0.992	0.552	1.036	0.337	0.994	0.708	0.964	0.0366
17:72078007:T:C	SOX9	intergenic	0.665	0.0194 (0.0025)	1.5e-14	+++	0.0025 (0.0024)	0.3	+++	N	-0.0003	0.891	NA	NA	NA	NA	NA	FALSE	FALSE	1.058	0.112387	1.016	0.411	1.009	0.538	1.033	0.405	1.006	0.719	1.026	0.167
17:7282460:C:A	SLC2A4	intronic	0.025	0.0723 (0.0076)	1.31e-21	+++	-0.0162 (0.0071)	0.0225	+--	N	-0.0011	0.85	NA	17:7282460:C:A (1)	1.98999e-11	SLC2A4 (-)	Muscle_Skeletal (-)	FALSE	FALSE	0.988	0.844	0.994	0.917	1.02	0.675	1.055	0.668	1.12	0.0311	1.104	0.0929
17:75542237:C:T	LLGL2	intronic	0.253	-0.0165 (0.0027)	1.93e-09	---	0.002 (0.0026)	0.442	--+	N	0	0.992	NA	17:75542237:C:T (1)	3.79859e-20	LLGL2 (+),NUP85 (+),TSEN54 (-),MRPS7 (-)	Esophagus_Muscularis (+),Heart_Left_Ventricle (+),Thyroid (+),Muscle_Skeletal (+),Nerve_Tibial (+),Esophagus_Mucosa (-),Artery_Tibial (+),Whole_Blood (+),Skin_Sun_Exposed_Lower_leg (-),Heart_Atrial_Appendage (+),Pancreas (+),Breast_Mammary_Tissue (+),Esophagus_Gastroesophageal_Junction (+),Brain_Cerebellum (+)	FALSE	FALSE	0.98	0.703	0.986	0.506	0.975	0.127	0.963	0.386	0.97	0.0977	0.962	0.0591
17:75838609:T:G	UNC13D	intronic	0.323	-0.0212 (0.0025)	6.6e-17	---	-4e-04 (0.0024)	0.869	+--	N	0.0086	3.61e-06	17:75831124:T:C(0.838436,UNC13D,missense)	17:75839200:G:C (1)	3.86816e-38	FBF1 (+),UNC13D (+),TRIM65 (+),TRIM47 (-),MRPL38 (+),RP11-552F3.10 (-),GALK1 (+),WBP2 (+),RP11-552F3.9 (-)	Artery_Tibial (+),Esophagus_Muscularis (+),Nerve_Tibial (+),Adipose_Subcutaneous (+),Lung (+),Testis (+),Skin_Sun_Exposed_Lower_leg (-),Whole_Blood (-),Artery_Aorta (+),Colon_Sigmoid (+),Muscle_Skeletal (+),Brain_Cortex (+),Esophagus_Gastroesophageal_Junction (+),Brain_Cerebellum (+),Colon_Transverse (+),Pituitary (+),Breast_Mammary_Tissue (+),Thyroid (+),Adipose_Visceral_Omentum (+),Brain_Nucleu…	TRUE	TRUE	1.044	0.281	1.039	0.0429	1.021	0.172	1.089	0.03	1.01	0.556	1.002	0.932
17:7672246:T:C	TP53	intronic	0.873	-0.0208 (0.0036)	6.91e-09	---	-0.0041 (0.0034)	0.221	---	N	0.0098	0.000185	NA	NA	NA	NA	NA	FALSE	FALSE	0.996	0.912	0.996	0.888	0.986	0.495	1.05	0.374	1.011	0.625	0.994	0.812
17:80390047:G:A	RNF213	synonymous	0.077	-0.0246 (0.0044)	2.84e-08	---	-0.011 (0.0042)	0.00835	---	N	0.0021	0.517	17:80363784:A:G(0.972072,RNF213,missense)17:80430106:C:G(0.875532,ENDOV,missense)	NA	NA	NA	NA	FALSE	FALSE	0.88	0.0574	0.914	0.00634	0.962	0.134	0.913	0.178	0.992	0.783	0.993	0.821
17:81514746:T:C	ACTG1	upstream	0.416	0.0251 (0.0024)	1.43e-25	+++	-0.0028 (0.0023)	0.221	-+-	N	-0.001	0.588	NA	17:81514746:T:C (1)	4.19164e-14	ACTG1 (+),RP13-766D20.2 (+),FSCN2 (+),TSPAN10 (-)	Liver (+),Muscle_Skeletal (+),Pancreas (+),Cells_Cultured_fibroblasts (-),Artery_Tibial (+)	TRUE	FALSE	1.041	0.248	1.045	0.0151	1.018	0.212	1.016	0.681	0.986	0.381	0.993	0.684
18:57646765:C:T	ATP8B1	3_prime_UTR	0.123	-0.0384 (0.0036)	1.97e-26	---	0.0015 (0.0034)	0.657	-++	N	-0.0061	0.0209	18:57655270:C:T(0.99726,ATP8B1,missense)	NA	NA	NA	NA	FALSE	FALSE	0.841	0.00174	0.973	0.33	0.985	0.506	1.062	0.299	1.006	0.811	0.967	0.22
18:58421884:A:G	NEDD4L	intergenic	0.796	-0.0436 (0.0029)	8.07e-50	---	0.0031 (0.0028)	0.26	+++	N	-0.0031	0.145	NA	NA	NA	NA	NA	FALSE	FALSE	0.862	0.000272	0.995	0.836	1.003	0.872	0.994	0.892	1.001	0.955	0.987	0.558
18:63126261:C:T	BCL2	3_prime_UTR	0.097	0.0322 (0.004)	1.18e-15	+++	0.0042 (0.0038)	0.264	--+	N	-0.0121	4.18e-05	NA	NA	NA	NA	NA	FALSE	FALSE	1.066	0.246	1.031	0.32	1.028	0.249	1.077	0.243	1.048	0.0785	1.056	0.0704
18:63178651:T:C	BCL2	intronic	0.375	-0.0233 (0.0024)	1.42e-21	---	-0.0048 (0.0023)	0.0359	+--	N	0.0132	1.8e-13	NA	NA	NA	NA	NA	FALSE	FALSE	0.974	0.411	0.976	0.181	0.968	0.0258	0.971	0.437	0.965	0.0269	0.954	0.00944
19:10222312:C:T	S1PR2	3_prime_UTR	0.597	-0.0214 (0.0024)	2.3e-18	---	0.0032 (0.0023)	0.167	+-+	N	0.004	0.0245	NA	NA	NA	NA	NA	FALSE	FALSE	1.016	0.622	1.036	0.0539	1.023	0.122	1.003	0.934	1.026	0.11	1.005	0.796
19:15875578:G:A	CYP4F2	downstream	0.359	-0.0154 (0.0025)	4.58e-10	---	0 (0.0023)	0.983	+-+	Y	-0.0002	0.932	NA	19:15875578:G:A (1)	6.56874e-61	LINC01835 (-)	Lung (-),Skin_Sun_Exposed_Lower_leg (-),Esophagus_Muscularis (-),Adipose_Subcutaneous (-),Esophagus_Mucosa (-),Skin_Not_Sun_Exposed_Suprapubic (-),Nerve_Tibial (-),Whole_Blood (-),Adipose_Visceral_Omentum (-),Esophagus_Gastroesophageal_Junction (-),Colon_Transverse (-),Artery_Tibial (-),Stomach (-),Breast_Mammary_Tissue (-),Colon_Sigmoid (-),Small_Intestine_Terminal_Ileum (-),Artery_Aorta (-),Vag…	FALSE	TRUE	0.945	0.119	1.004	0.812	1.009	0.544	1.041	0.292	1.017	0.307	0.992	0.663
19:17731412:G:C	MAP1S	intronic	0.497	0.0141 (0.0024)	2.94e-09	+++	-0.0048 (0.0022)	0.0313	---	N	-0.0029	0.0993	NA	19:17731412:G:C (1)	1.33907e-45	MAP1S (-),FCHO1 (-),B3GNT3 (+)	Cells_Cultured_fibroblasts (-),Whole_Blood (-),Testis (-),Skin_Sun_Exposed_Lower_leg (-),Lung (-),Skin_Not_Sun_Exposed_Suprapubic (-),Nerve_Tibial (-),Adipose_Subcutaneous (+)	FALSE	TRUE	0.931	0.047	0.985	0.407	0.98	0.156	0.969	0.402	0.984	0.299	0.963	0.0311
19:18111154:A:C	MAST3	intronic	0.293	0.0225 (0.0026)	5.9e-18	+++	0.0046 (0.0024)	0.0627	+++	N	0.0142	1.2e-13	NA	19:18111154:A:C (1)	1.01442e-14	IL12RB1 (-),MAST3 (-),KIAA1683 (+),MPV17L2 (+)	Whole_Blood (-),Thyroid (+),Lung (-),Skin_Not_Sun_Exposed_Suprapubic (+),Skin_Sun_Exposed_Lower_leg (+),Cells_Cultured_fibroblasts (+),Adipose_Subcutaneous (+),Nerve_Tibial (+)	FALSE	TRUE	1.011	0.808	1.018	0.374	1.02	0.214	1.003	0.939	1.037	0.0351	1.008	0.681
19:19267607:C:T	HAPLN4|TM6SF2	upstream|intronic	0.027	0.0492 (0.0081)	1.05e-09	?-+	0.0217 (0.0076)	0.00408	?-+	N	0.0048	0.41	NA	NA	NA	NA	NA	FALSE	FALSE	1.039	0.691	1.126	0.0829	1.123	0.0377	1.731	0.00017	1.155	0.0226	1.143	0.0495
19:19277691:A:T	SUGP1|TM6SF2	intronic|upstream	0.076	0.0996 (0.0044)	4.87e-111	+++	0.0371 (0.0042)	1.13e-18	+++	N	-0.0065	0.0467	19:19268740:C:T(0.983657,TM6SF2,missense)	19:19277691:A:T (1)	6.75077e-14	MAU2 (-),ATP13A1 (+)	Whole_Blood (-),Muscle_Skeletal (-),Artery_Aorta (+)	FALSE	FALSE	1.381	7.18e-09	1.25	5.28e-11	1.254	2.28e-17	1.566	1.89e-10	1.26	1.77e-15	1.344	5.18e-19
19:33400107:A:T	PEPD	intronic	0.287	0.0265 (0.0026)	4.27e-24	+++	0.0012 (0.0025)	0.63	++-	N	-0.0047	0.0148	NA	19:33400107:A:T (1)	2.39391e-10	PEPD (+)	Esophagus_Mucosa (+),Muscle_Skeletal (+)	FALSE	FALSE	1.091	0.0255	1.007	0.734	1.011	0.475	1.089	0.0348	1.032	0.0592	1.037	0.0544
19:33497576:C:T	PEPD	intronic	0.424	-0.0256 (0.0024)	1.78e-26	---	4e-04 (0.0023)	0.86	+-+	N	0.0094	1.07e-07	NA	19:33497576:C:T (1)	7.63405e-43	PEPD (+),CHST8 (+)	Esophagus_Mucosa (+),Muscle_Skeletal (+),Adipose_Subcutaneous (+),Heart_Left_Ventricle (+),Breast_Mammary_Tissue (+),Skin_Sun_Exposed_Lower_leg (+),Skin_Not_Sun_Exposed_Suprapubic (+),Colon_Transverse (+),Cells_Cultured_fibroblasts (+),Stomach (+),Adipose_Visceral_Omentum (+),Lung (+),Brain_Caudate_basal_ganglia (+)	FALSE	TRUE	0.957	0.256	0.966	0.0558	0.973	0.0524	0.911	0.0112	0.984	0.291	0.969	0.0725
19:35530291:A:G	GAPDHS|SBSN	upstream|upstream	0.623	-0.018 (0.0024)	1.6e-13	---	-0.0023 (0.0023)	0.317	---	N	0.0029	0.107	NA	19:35530291:A:G (1)	2.97557e-47	TMEM147 (+),TMEM147-AS1 (-),DMKN (-)	Liver (+),Skin_Sun_Exposed_Lower_leg (+),Skin_Not_Sun_Exposed_Suprapubic (+),Pituitary (-),Nerve_Tibial (+)	TRUE	FALSE	0.981	0.538	0.994	0.739	1.007	0.638	0.971	0.444	1.009	0.555	1.013	0.463
19:3750624:A:C	APBA3|TJP3	downstream|synonymous	0.545	-0.0164 (0.0024)	5.04e-12	---	0.0017 (0.0022)	0.437	+-+	N	-0.0011	0.536	NA	NA	NA	NA	NA	FALSE	FALSE	1.012	0.678	0.99	0.565	1	0.976	0.993	0.856	0.995	0.731	1.001	0.96
19:40847202:T:C	CYP2A6	intronic	0.577	0.0173 (0.0024)	1.08e-12	+++	0.0031 (0.0023)	0.167	+++	N	0.008	8.17e-06	NA	19:40847202:T:C (1)	3.16272e-12	CTC-490E21.11 (-),EGLN2 (+)	Adipose_Subcutaneous (-),Skin_Sun_Exposed_Lower_leg (-),Thyroid (-),Skin_Not_Sun_Exposed_Suprapubic (-),Artery_Tibial (-),Whole_Blood (+)	FALSE	TRUE	1	0.982	0.993	0.713	1.016	0.291	0.972	0.479	1.02	0.242	1.029	0.126
19:41320115:A:C	CCDC97	intronic	0.165	0.0184 (0.0032)	1.29e-08	+++	-0.0013 (0.003)	0.671	---	N	-0.0024	0.325	NA	19:41320115:A:C (1)	6.22901e-30	TGFB1 (+),CCDC97 (+)	Muscle_Skeletal (+),Thyroid (+),Heart_Left_Ventricle (+),Adipose_Subcutaneous (+),Adipose_Visceral_Omentum (+),Lung (+),Breast_Mammary_Tissue (+),Liver (+)	TRUE	TRUE	1.026	0.514	1.015	0.573	1.02	0.337	1.06	0.287	1.056	0.0189	1.035	0.187
19:44908684:T:C	APOE|TOMM40	missense|downstream	0.152	-0.0417 (0.0033)	1.04e-36	---	-0.0223 (0.0031)	5.59e-13	---	N	-0.0275	1.15e-29	NA	NA	NA	NA	NA	FALSE	FALSE	0.827	0.000189	0.904	8.44e-05	0.872	2.03e-11	0.883	0.0193	0.886	6.79e-08	0.84	5.5e-12
19:44913034:C:T	APOE|APOC1	downstream|upstream	0.402	0.0254 (0.0024)	9.71e-26	+++	0.0061 (0.0023)	0.00746	+++	N	0.0064	0.000352	NA	NA	NA	NA	NA	FALSE	FALSE	1.049	0.149	1.041	0.0279	1.055	0.000203	1.12	0.00251	1.053	0.000964	1.056	0.00219
19:47076356:T:A	ZC3H4	intronic	0.71	-0.0222 (0.0026)	2.75e-17	---	-0.0054 (0.0025)	0.0278	-+-	N	0.0258	4.23e-41	NA	NA	NA	NA	NA	FALSE	FALSE	0.981	0.695	1.01	0.613	1.009	0.591	0.991	0.817	1.023	0.183	1.004	0.849
19:48703346:C:T	FUT2	synonymous	0.436	0.0134 (0.0024)	2.07e-08	+++	-0.0047 (0.0022)	0.0366	-+-	Y	0.0039	0.0256	NA	19:48703346:C:T (1)	5.4378e-88	FUT2 (+),RASIP1 (-),NTN5 (-),IZUMO1 (-),MAMSTR (-),SEC1P (-)	Esophagus_Mucosa (+),Pancreas (+),Skin_Not_Sun_Exposed_Suprapubic (+),Skin_Sun_Exposed_Lower_leg (+),Cells_Cultured_fibroblasts (-),Thyroid (-),Lung (-),Testis (-),Stomach (+),Minor_Salivary_Gland (+),Colon_Transverse (+),Heart_Atrial_Appendage (-),Adrenal_Gland (-),Small_Intestine_Terminal_Ileum (+),Adipose_Visceral_Omentum (-),Heart_Left_Ventricle (-),Esophagus_Muscularis (-),Colon_Sigmoid (-),…	FALSE	TRUE	0.966	0.479	0.973	0.129	0.987	0.341	0.924	0.0339	0.999	0.956	0.991	0.625
19:7905750:A:G	MAP2K7|LRRC8E	intronic|downstream	0.613	-0.014 (0.0024)	1.01e-08	---	-0.0032 (0.0023)	0.167	---	N	-0.0043	0.0166	NA	19:7905750:A:G (1)	3.19783e-17	EVI5L (-)	Thyroid (-),Esophagus_Muscularis (-)	FALSE	FALSE	0.955	0.194	0.998	0.923	0.977	0.117	0.952	0.197	0.961	0.0137	0.952	0.00631
19:807442:G:C	PTBP1	intronic	0.603	0.0146 (0.0024)	2.49e-09	+++	0.0036 (0.0023)	0.121	+++	Y	0.0001	0.959	NA	NA	NA	NA	NA	FALSE	FALSE	1.002	0.903	1.017	0.386	1.032	0.0362	0.981	0.636	1.029	0.0918	1.031	0.107
20:10640525:C:A	JAG1	intronic	0.044	-0.0321 (0.0058)	2.98e-08	---	-0.0059 (0.0055)	0.283	---	Y	0.0034	0.427	NA	NA	NA	NA	NA	FALSE	FALSE	1.011	0.8	0.928	0.1	0.927	0.0354	1.031	0.747	0.949	0.189	0.96	0.358
20:12982070:A:G	SPTLC3	intergenic	0.608	-0.0209 (0.0024)	5.97e-18	---	-0.0053 (0.0023)	0.0208	---	Y	-0.0045	0.0119	NA	20:12982070:A:G (1)	2.70661e-21	SPTLC3 (-)	Liver (-)	TRUE	FALSE	0.997	0.915	0.996	0.805	1.002	0.866	0.971	0.428	1.007	0.663	1.006	0.736
20:14691531:T:C	MACROD2	intronic	0.322	0.0158 (0.0025)	4.2e-10	+++	-0.0021 (0.0024)	0.368	---	N	-0.0034	0.0647	NA	NA	NA	NA	NA	FALSE	FALSE	1.025	0.45	1.016	0.405	1.005	0.717	1.082	0.042	1.012	0.461	1.019	0.309
20:32795547:T:G	DNMT3B	intronic	0.384	0.0135 (0.0024)	2.94e-08	+++	3e-04 (0.0023)	0.887	++-	N	-0.0025	0.154	NA	20:32795547:T:G (1)	4.74828e-45	MAPRE1 (+),COMMD7 (+),DNMT3B (+),RP5-1085F17.3 (+)	Skin_Not_Sun_Exposed_Suprapubic (+),Skin_Sun_Exposed_Lower_leg (+),Esophagus_Mucosa (+),Whole_Blood (+),Adipose_Subcutaneous (+),Colon_Transverse (+),Esophagus_Muscularis (+),Muscle_Skeletal (+),Brain_Cerebellar_Hemisphere (+),Nerve_Tibial (+),Artery_Tibial (+),Brain_Cerebellum (+),Pancreas (+),Artery_Aorta (+),Colon_Sigmoid (+)	FALSE	TRUE	0.997	0.87	0.995	0.77	0.988	0.39	0.974	0.487	0.975	0.107	0.983	0.34
20:33378892:C:T	CDK5RAP1	intronic	0.16	0.0274 (0.0032)	2.27e-17	+++	0.0025 (0.003)	0.403	+-+	N	-0.0062	0.00871	NA	NA	NA	NA	NA	FALSE	FALSE	1.059	0.224	0.985	0.52	0.994	0.747	0.992	0.879	1.013	0.523	1.019	0.42
20:34587662:C:T	PIGU	intronic	0.485	0.0203 (0.0024)	1.28e-17	+++	0.0076 (0.0022)	0.000633	+++	N	0.0046	0.00806	NA	20:34587662:C:T (1)	2.45104e-55	MAP1LC3A (+),GGT7 (+),PIGU (+),ITCH (+),RP5-1125A11.7 (+),ACSS2 (+),MYH7B (+),TRPC4AP (-)	Thyroid (+),Adipose_Subcutaneous (+),Artery_Tibial (+),Adipose_Visceral_Omentum (+),Nerve_Tibial (+),Esophagus_Muscularis (+),Brain_Cerebellum (+),Testis (+),Muscle_Skeletal (+),Artery_Aorta (+),Brain_Cortex (+),Breast_Mammary_Tissue (+),Colon_Transverse (+),Brain_Cerebellar_Hemisphere (+),Heart_Atrial_Appendage (+),Esophagus_Gastroesophageal_Junction (+),Skin_Sun_Exposed_Lower_leg (+),Colon_Sigm…	TRUE	TRUE	1.008	0.763	0.979	0.238	0.994	0.648	1.024	0.516	1.013	0.411	1.006	0.716
20:40550283:A:G	MAFB	intergenic	0.324	-0.0186 (0.0025)	2.85e-13	---	-0.0069 (0.0024)	0.00387	---	N	0.0107	1.11e-08	NA	NA	NA	NA	NA	FALSE	FALSE	0.996	0.835	1.019	0.338	1.002	0.886	0.988	0.77	0.988	0.485	0.983	0.371
20:40551182:G:C	MAFB	intergenic	0.032	0.0605 (0.0069)	2.06e-18	+++	0.0227 (0.0065)	0.000465	+++	Y	-0.0244	1.58e-06	NA	NA	NA	NA	NA	FALSE	FALSE	1.039	0.608	1.023	0.673	1.062	0.15	0.961	0.714	1.065	0.168	1.087	0.104
20:44407812:G:A	HNF4A	intronic	0.461	-0.0146 (0.0024)	9.76e-10	---	0.0052 (0.0022)	0.02	-++	Y	0.0027	0.124	NA	NA	NA	NA	NA	FALSE	FALSE	0.966	0.285	0.97	0.0954	0.995	0.719	0.962	0.295	0.994	0.717	0.979	0.22
20:46928426:A:G	EYA2	intronic	0.425	0.0169 (0.0024)	2.31e-12	+++	0.0043 (0.0023)	0.0573	+++	N	-0.0061	0.000607	NA	20:46928830:A:G (1)	2.69906e-14	EYA2 (+)	Thyroid (+),Artery_Aorta (+)	FALSE	FALSE	1.025	0.568	1.004	0.843	1.007	0.628	1.036	0.34	1.025	0.108	1.016	0.372
20:62378693:G:C	RPS21	intergenic	0.281	0.0159 (0.0026)	1.64e-09	+++	0.0037 (0.0025)	0.133	-++	Y	0.0006	0.749	NA	20:62378693:G:C (1)	1.11646e-47	RP5-908M14.9 (-),CABLES2 (+),LAMA5 (+),RP5-908M14.10 (-),LAMA5-AS1 (-),RP11-157P1.4 (-)	Thyroid (-),Skin_Sun_Exposed_Lower_leg (-),Muscle_Skeletal (+),Esophagus_Muscularis (-),Skin_Not_Sun_Exposed_Suprapubic (-),Testis (-),Cells_Cultured_fibroblasts (-),Esophagus_Mucosa (+),Nerve_Tibial (-),Artery_Tibial (+),Lung (-),Adipose_Subcutaneous (-),Colon_Transverse (-),Breast_Mammary_Tissue (+),Whole_Blood (+),Esophagus_Gastroesophageal_Junction (+),Heart_Left_Ventricle (-),Brain_Cerebella…	TRUE	TRUE	1.032	0.371	0.998	0.937	1	0.98	1.006	0.878	0.999	0.953	1.005	0.816
20:64065647:C:A	TCEA2	intronic	0.24	0.0177 (0.0028)	2.43e-10	+++	1e-04 (0.0026)	0.969	++-	N	-0.0133	8.33e-11	NA	20:64065647:C:A (1)	1.32001e-26	RGS19 (+),OPRL1 (+),TCEA2 (+)	Skin_Sun_Exposed_Lower_leg (+),Skin_Not_Sun_Exposed_Suprapubic (+),Esophagus_Mucosa (+),Cells_Cultured_fibroblasts (+),Muscle_Skeletal (+),Pancreas (+),Stomach (-),Esophagus_Muscularis (+),Thyroid (+),Whole_Blood (-),Artery_Tibial (+),Adrenal_Gland (+)	FALSE	FALSE	0.978	0.607	1.02	0.368	1.027	0.12	1.069	0.131	1.018	0.34	1.018	0.406
21:14971491:A:G	NRIP1	intronic	0.251	0.0167 (0.0027)	1.08e-09	+++	0.0073 (0.0026)	0.00447	+++	N	-0.0025	0.221	NA	NA	NA	NA	NA	FALSE	FALSE	0.913	0.0211	1.023	0.282	1.021	0.215	1	0.995	0.989	0.563	0.98	0.343
21:29188172:G:C	MAP3K7CL	intergenic	0.877	0.0271 (0.0036)	7.41e-14	+++	0.0013 (0.0034)	0.693	+-+	N	0.0074	0.00566	NA	21:29188172:G:C (1)	1.09866e-23	RWDD2B (-),LINC00189 (-),CCT8 (+),USP16 (+)	Brain_Cerebellum (-),Artery_Tibial (-),Nerve_Tibial (-),Brain_Cortex (-),Brain_Frontal_Cortex_BA9 (-),Brain_Nucleus_accumbens_basal_ganglia (-),Brain_Hypothalamus (-),Brain_Cerebellar_Hemisphere (-),Adipose_Visceral_Omentum (-),Whole_Blood (-),Brain_Caudate_basal_ganglia (-),Esophagus_Muscularis (+),Adipose_Subcutaneous (-),Brain_Anterior_cingulate_cortex_BA24 (+),Heart_Left_Ventricle (-),Colon_S…	FALSE	TRUE	1.067	0.249	1.021	0.438	1.015	0.477	0.991	0.87	1.027	0.244	1.038	0.151
21:32427264:C:T	EVA1C	intronic	0.114	0.0209 (0.0037)	2.32e-08	+++	-0.0027 (0.0035)	0.44	+--	Y	-0.0016	0.55	NA	21:32427264:C:T (1)	2.22352e-13	URB1 (+)	Brain_Nucleus_accumbens_basal_ganglia (+),Thyroid (+),Brain_Cerebellum (+),Brain_Frontal_Cortex_BA9 (+)	FALSE	FALSE	1.097	0.0696	1.042	0.144	1.023	0.306	0.989	0.851	1.017	0.48	1.044	0.116
21:39095717:T:C	PSMG1	intergenic	0.278	0.0172 (0.0026)	9.17e-11	+++	0.0036 (0.0025)	0.149	+-+	N	0.0018	0.344	NA	21:39095717:T:C (1)	3.12465e-15	AF064858.8 (-),ETS2 (-),AF064858.11 (-)	Whole_Blood (-)	FALSE	FALSE	1.049	0.148	0.971	0.138	1.003	0.863	0.956	0.271	1.031	0.0733	1.045	0.0254
21:44848868:T:C	PTTG1IP	downstream	0.526	-0.0186 (0.0024)	5e-15	---	-0.0018 (0.0022)	0.419	--+	N	0.0015	0.389	21:44851537:C:T(0.93247,PTTG1IP,missense)	21:44848868:T:C (1)	1.25894e-28	PTTG1IP (-)	Liver (-),Whole_Blood (+),Artery_Tibial (-),Spleen (+),Skin_Not_Sun_Exposed_Suprapubic (+),Testis (-)	TRUE	FALSE	0.966	0.288	0.995	0.77	1.003	0.837	0.967	0.358	0.999	0.949	0.989	0.536
22:23953099:T:C	GSTT2B	downstream	0.572	-0.0161 (0.0024)	4.22e-11	---	-0.0041 (0.0023)	0.0759	-+-	Y	0.0023	0.193	NA	22:23955100:T:C (0.999582)	2.12014e-212	AP000350.5 (+),MIF-AS1 (+),MIF (+),AP000350.6 (+),AP000351.4 (+),DDT (+),GSTT2B (-),AP000351.3 (+),DDTL (-),GSTT2 (-),KB-226F1.2 (-),SLC2A11 (-)	Muscle_Skeletal (+),Skin_Sun_Exposed_Lower_leg (+),Thyroid (+),Nerve_Tibial (+),Artery_Tibial (+),Adipose_Subcutaneous (+),Cells_Cultured_fibroblasts (+),Skin_Not_Sun_Exposed_Suprapubic (+),Lung (+),Esophagus_Muscularis (+),Esophagus_Mucosa (+),Whole_Blood (+),Adipose_Visceral_Omentum (+),Artery_Aorta (+),Heart_Left_Ventricle (+),Breast_Mammary_Tissue (+),Colon_Transverse (+),Esophagus_Gastroesop…	TRUE	TRUE	0.909	0.00428	1.007	0.722	0.986	0.36	1.002	0.964	0.964	0.0286	0.944	0.00207
22:28719078:C:T	CHEK2	downstream	0.321	-0.0217 (0.0025)	9.82e-18	---	-0.0031 (0.0024)	0.194	---	N	-0.004	0.0316	NA	22:28719078:C:T (1)	1.02747e-21	CHEK2 (-),TTC28 (-)	Liver (-),Cells_Cultured_fibroblasts (-),Nerve_Tibial (+),Muscle_Skeletal (+),Brain_Cerebellar_Hemisphere (+),Brain_Cerebellum (+)	TRUE	FALSE	1.016	0.767	1.002	0.927	0.995	0.723	1.055	0.179	0.982	0.287	0.981	0.317
22:36148681:A:G	APOL3	intronic	0.828	0.0492 (0.0031)	3.5e-55	+++	0.0022 (0.003)	0.455	+++	N	-0.0096	3.64e-05	22:36160775:G:T(0.87849,APOL3,missense)	NA	NA	NA	NA	FALSE	FALSE	1.041	0.314	1.046	0.057	1.035	0.0709	1.137	0.00877	1.056	0.00854	1.059	0.0141
22:38176519:C:G	PLA2G6	intronic	0.439	-0.0211 (0.0024)	7.57e-19	---	-0.0055 (0.0022)	0.0134	---	N	0.0099	1.49e-08	NA	22:38176519:C:G (1)	1.24069e-21	PLA2G6 (+),MAFF (+),BAIAP2L2 (+),TMEM184B (-),SLC16A8 (-)	Thyroid (+),Cells_Cultured_fibroblasts (+),Nerve_Tibial (+),Skin_Sun_Exposed_Lower_leg (+),Artery_Tibial (+),Esophagus_Muscularis (-),Esophagus_Mucosa (+),Artery_Aorta (-),Adipose_Subcutaneous (+),Pancreas (+)	FALSE	TRUE	0.976	0.467	0.976	0.175	0.979	0.138	0.951	0.171	0.976	0.124	0.976	0.159
22:43928847:C:G	PNPLA3	missense	0.219	0.122 (0.0028)	4.15e-402	+++	0.0588 (0.0027)	8.32e-107	+++	N	-0.0073	0.000479	22:43928847:C:G(1,PNPLA3,missense)	22:43945024:C:T (0.899794)	1.89946e-10	SAMM50 (+)	Adipose_Subcutaneous (+)	FALSE	TRUE	1.455	6.4e-23	1.466	2.03e-67	1.484	2.99e-115	2.04	1.38e-52	1.546	2.68e-118	1.713	6.21e-136
22:50402144:G:A	PPP6R2	intronic	0.35	0.0149 (0.0025)	1.79e-09	+++	0.0051 (0.0023)	0.0282	+++	N	-0.0012	0.502	NA	22:50402144:G:A (1)	1.03622e-15	PPP6R2 (+)	Brain_Spinal_cord_cervical_c-1 (+),Brain_Caudate_basal_ganglia (+),Thyroid (+),Brain_Hippocampus (+),Brain_Putamen_basal_ganglia (+)	FALSE	FALSE	1.077	0.0344	1.025	0.183	1.033	0.0294	1.017	0.66	1.032	0.0493	1.052	0.0057

## Sheet: Table S4
Table S4. Meta-analysis results of genome-wide significant AST main effect association signals.
MarkerName	Gene	Annotation	AAF	Main Effect Beta (SE) in Meta Analysis	Main Effect P in Meta Analysis	Main Effect Direction	BMI Interaction Beta (SE) in Meta Analysis	BMI Interaction P in Meta Analysis	BMI Interaction Direction	Novel Association (Y/N)	Beta with BMI	Association P value with BMI	Coding variants (R2 with index variant, gene name, annotation)	eQTL GTex Variant (R2 with index variant)	GTex eQTL minP value	GTex eQTL Gene Rank by Pvalue (Effect Direction)	GTex eQTL Tissue Rank by Pvalue (Effect Direction)	GTex eQTL in Liver (T/F)	GTex eQTL in Adipose Tissue (T/F)	OR with ICD10-K760 (UKB)	Association Pvalue with K760 (UKB)	OR Cirrhosis	Pvalue Cirrhosis	OR Fibrosis or Cirrhosis	Pvalue with Fibrosis or Cirrhosis	OR NALD Cirrhosis	Pvalue NALD Cirrhosis	OR NALD Composite	Pvalue NALD composite	OR NASH NAFLD Composite	Pvalue NASH NAFLD Composite
1:10282571:G:A	KIF1B	intronic	0.606	-0.0143 (0.0024)	4.47e-09	---	9e-04 (0.0024)	0.7091	--+	N	-0.002	0.255	NA	1:10282571:G:A (1)	7.71007e-57	PGD (+),KIF1B (+),CENPS (+)	Cells_Cultured_fibroblasts (+),Muscle_Skeletal (+),Thyroid (+),Skin_Not_Sun_Exposed_Suprapubic (+),Skin_Sun_Exposed_Lower_leg (+),Esophagus_Muscularis (+)	FALSE	FALSE	0.981	0.546	1.009	0.621	1.002	0.916	1.037	0.326	1.012	0.454	1	0.999
1:109823422:T:C	EPS8L3	intergenic	0.326	-0.0148 (0.0025)	6.56e-09	---	6e-04 (0.0025)	0.8188	++-	N	-0.0038	0.0412	NA	NA	NA	NA	NA	FALSE	FALSE	0.988	0.677	1.022	0.25	1.013	0.388	1.011	0.787	0.992	0.635	0.991	0.615
1:109928142:G:A	CSF1	downstream	0.15	-0.0527 (0.0034)	1.26e-55	---	0.0044 (0.0033)	0.1825	--+	N	0.0003	0.912	NA	1:109928142:G:A (1)	1.04446e-19	CSF1 (+)	Nerve_Tibial (+),Artery_Tibial (+),Breast_Mammary_Tissue (+),Adipose_Subcutaneous (+)	FALSE	TRUE	0.993	0.843	0.98	0.417	0.97	0.126	0.868	0.00658	0.942	0.00701	0.953	0.0524
1:111193767:C:T	DENND2D	intronic	0.683	-0.0141 (0.0026)	3.58e-08	---	-0.0015 (0.0025)	0.5509	-+-	Y	-0.0015	0.415	NA	1:111193767:C:T (1)	2.30751e-23	DRAM2 (+),CEPT1 (+),DENND2D (-)	Adipose_Subcutaneous (+),Skin_Sun_Exposed_Lower_leg (+),Cells_Cultured_fibroblasts (+),Skin_Not_Sun_Exposed_Suprapubic (+),Adipose_Visceral_Omentum (+),Whole_Blood (+),Nerve_Tibial (+),Thyroid (+),Esophagus_Mucosa (-),Colon_Transverse (+),Esophagus_Muscularis (+),Liver (+),Lung (+),Spleen (+),Artery_Tibial (+),Muscle_Skeletal (+),Ovary (+),Testis (+),Esophagus_Gastroesophageal_Junction (+)	TRUE	TRUE	0.97	0.392	0.973	0.159	0.977	0.122	0.999	0.971	0.989	0.509	0.985	0.416
1:11263844:C:G	MTOR	upstream	0.692	0.0175 (0.0026)	1.57e-11	+++	-6e-04 (0.0026)	0.8184	++-	N	-0.0116	9.04e-10	NA	1:11263844:C:G (1)	6.90662e-27	RP4-635E18.7 (+),ANGPTL7 (+),MTOR (-),EXOSC10 (-)	Nerve_Tibial (+),Whole_Blood (-),Brain_Cerebellum (-),Adipose_Subcutaneous (+),Artery_Tibial (+),Muscle_Skeletal (+),Skin_Sun_Exposed_Lower_leg (+),Stomach (-),Breast_Mammary_Tissue (+),Thyroid (-),Skin_Not_Sun_Exposed_Suprapubic (+),Esophagus_Mucosa (-),Artery_Aorta (+)	FALSE	TRUE	0.953	0.178	0.985	0.433	1	0.982	0.974	0.523	0.992	0.657	1.003	0.894
1:150579566:G:A	MCL1	5_prime_UTR	0.148	-0.0327 (0.0033)	1.18e-22	---	0.0011 (0.0033)	0.7408	-++	N	-0.0002	0.92	NA	1:150579566:G:A (1)	5.00664e-27	HORMAD1 (+),CTSS (+),GOLPH3L (+)	Esophagus_Mucosa (+),Thyroid (+),Nerve_Tibial (+),Skin_Sun_Exposed_Lower_leg (+),Skin_Not_Sun_Exposed_Suprapubic (+),Adipose_Subcutaneous (+),Cells_Cultured_fibroblasts (+),Breast_Mammary_Tissue (+)	FALSE	TRUE	1.035	0.474	0.967	0.182	0.964	0.0642	0.954	0.363	0.977	0.298	0.961	0.113
1:150978324:G:A	ANXA9|CERS2	upstream|upstream	0.256	0.0261 (0.0027)	1.03e-21	+++	-0.0019 (0.0027)	0.481	++-	N	-0.0044	0.0269	NA	1:150978324:G:A (1)	8.94998e-23	ARNT (-),CTSK (-),HORMAD1 (-),GOLPH3L (-),MCL1 (-),MRPS21 (-),C1orf56 (+)	Esophagus_Muscularis (-),Nerve_Tibial (-),Adipose_Subcutaneous (-),Artery_Tibial (-),Whole_Blood (-),Skin_Sun_Exposed_Lower_leg (-),Thyroid (-),Adipose_Visceral_Omentum (-),Brain_Cerebellum (-),Skin_Not_Sun_Exposed_Suprapubic (+),Esophagus_Gastroesophageal_Junction (-),Esophagus_Mucosa (-),Brain_Caudate_basal_ganglia (-)	FALSE	TRUE	0.988	0.764	0.98	0.333	0.98	0.217	0.995	0.898	0.974	0.137	0.985	0.466
1:155177242:G:A	TRIM46|KRTCAP2	synonymous|upstream	0.368	-0.0236 (0.0025)	1.1e-21	---	-0.0017 (0.0024)	0.4842	---	N	-0.0061	0.000619	NA	1:155177242:G:A (1)	2.67765e-18	THBS3 (+),GBAP1 (-),MUC1 (+),SLC50A1 (+),GBA (-)	Whole_Blood (+),Artery_Tibial (-),Artery_Aorta (-),Esophagus_Mucosa (+),Heart_Left_Ventricle (-),Cells_Cultured_fibroblasts (-),Spleen (-),Esophagus_Gastroesophageal_Junction (-),Esophagus_Muscularis (-),Lung (-),Prostate (-),Colon_Transverse (-),Colon_Sigmoid (-),Breast_Mammary_Tissue (-),Thyroid (-),Adipose_Subcutaneous (-),Artery_Coronary (-),Pancreas (+)	FALSE	TRUE	0.933	0.0592	0.969	0.0903	0.969	0.0321	0.959	0.27	0.96	0.0112	0.945	0.00194
1:161572445:A:G	FCGR3A	intergenic	0.105	0.0647 (0.0041)	7.01e-56	+++	-0.0043 (0.0041)	0.2889	-+-	N	-0.0021	0.49	NA	1:161572445:A:G (1)	1.68473e-49	FCGR2B (+),FCGR2C (-),HSPA7 (-),RP11-25K21.1 (+)	Whole_Blood (+),Skin_Sun_Exposed_Lower_leg (-),Thyroid (-),Skin_Not_Sun_Exposed_Suprapubic (-),Adipose_Subcutaneous (-),Muscle_Skeletal (-)	FALSE	TRUE	1.097	0.063	1.007	0.831	1.004	0.868	1.02	0.764	1.058	0.0425	1.067	0.0386
1:161677743:A:G	FCGR2B	3_prime_UTR	0.675	0.0297 (0.0026)	2.86e-31	+++	-0.0026 (0.0025)	0.3026	-+-	N	-0.0018	0.343	NA	1:161677743:A:G (1)	2.49025e-18	RP11-25K21.1 (-),FCGR3B (+),FCGR2B (+)	Spleen (-),Skin_Sun_Exposed_Lower_leg (+),Adipose_Subcutaneous (+),Whole_Blood (+)	FALSE	TRUE	1.022	0.501	1.002	0.922	1.023	0.143	1.062	0.134	1.025	0.142	1.022	0.249
1:161690906:G:T	FCGR2B	intergenic	0.217	-0.0264 (0.0029)	9.5e-20	---	0.0024 (0.0029)	0.397	+++	N	0.005	0.0179	NA	NA	NA	NA	NA	FALSE	FALSE	1.027	0.523	1.033	0.141	1.03	0.0946	1.097	0.0414	1.012	0.536	1.006	0.791
1:16184399:C:T	ARHGEF19	intergenic	0.579	0.032 (0.0024)	3.33e-40	+++	0.001 (0.0024)	0.6846	-+-	N	-0.0027	0.128	NA	1:16184399:C:T (1)	9.59771e-34	EPHA2 (+),RSG1 (-),CLCNKB (+),ARHGEF19 (-)	Nerve_Tibial (+),Artery_Tibial (-),Muscle_Skeletal (-),Artery_Aorta (-),Cells_Cultured_fibroblasts (-),Adipose_Subcutaneous (-),Breast_Mammary_Tissue (-),Colon_Transverse (-),Stomach (-),Thyroid (+),Adipose_Visceral_Omentum (-),Heart_Left_Ventricle (-),Liver (-),Heart_Atrial_Appendage (-),Lung (-),Esophagus_Muscularis (-),Pancreas (-),Colon_Sigmoid (-),Esophagus_Gastroesophageal_Junction (-)	TRUE	TRUE	1.121	0.000902	1.019	0.306	1.033	0.0219	1.075	0.0513	1.042	0.00879	1.06	0.000976
1:183833125:T:C	RGL1	intronic	0.201	0.0367 (0.003)	3.95e-35	+++	-0.0029 (0.0029)	0.3241	---	N	-0.0024	0.27	NA	NA	NA	NA	NA	FALSE	FALSE	0.927	0.0851	0.979	0.346	0.973	0.132	0.985	0.742	0.984	0.398	0.964	0.101
1:196729333:A:G	CFH	intronic	0.196	-0.0173 (0.003)	7.36e-09	---	0.0032 (0.003)	0.283	-++	N	0.0031	0.156	NA	1:196729815:G:T (1)	2.01829e-45	CFHR1 (-),CFHR3 (-)	Liver (-),Nerve_Tibial (-),Thyroid (-),Lung (-),Adipose_Visceral_Omentum (-),Artery_Tibial (-),Adipose_Subcutaneous (-),Artery_Aorta (-),Esophagus_Muscularis (-),Adrenal_Gland (-),Esophagus_Mucosa (-),Spleen (-),Artery_Coronary (-),Colon_Transverse (-),Heart_Atrial_Appendage (-),Breast_Mammary_Tissue (-),Cells_Cultured_fibroblasts (-),Stomach (-),Testis (-),Esophagus_Gastroesophageal_Junction (-)…	TRUE	TRUE	1.016	0.728	0.99	0.663	1.005	0.757	1.008	0.869	1.021	0.274	1.015	0.485
1:198672619:G:A	PTPRC	intronic	0.101	0.0287 (0.0039)	3.02e-13	+++	-0.0038 (0.0039)	0.3352	+--	N	0.0106	0.000196	NA	NA	NA	NA	NA	FALSE	FALSE	0.992	0.898	1.012	0.675	1.026	0.264	1.095	0.134	1.066	0.0121	1.062	0.0383
1:201047168:G:A	CACNA1S	missense	0.119	-0.0253 (0.0037)	8.37e-12	---	0.006 (0.0036)	0.09885	--+	Y	-0.0096	0.000355	1:201047168:G:A(1,CACNA1S,missense)	NA	NA	NA	NA	FALSE	FALSE	0.892	0.0349	0.98	0.471	0.966	0.125	1.009	0.871	0.955	0.0584	0.923	0.00379
1:205075211:A:G	CNTN2	3_prime_UTR	0.403	0.0215 (0.0024)	5.27e-19	+++	0.0011 (0.0024)	0.6521	+-+	N	-0.0009	0.625	NA	1:205075211:A:G (1)	3.69119e-27	DSTYK (-),TMCC2 (-),RBBP5 (+),CNTN2 (+),NUAK2 (-)	Artery_Tibial (-),Adipose_Subcutaneous (-),Artery_Aorta (-),Esophagus_Mucosa (-),Esophagus_Muscularis (-),Colon_Sigmoid (-),Cells_Cultured_fibroblasts (+),Nerve_Tibial (-),Skin_Sun_Exposed_Lower_leg (-),Skin_Not_Sun_Exposed_Suprapubic (+),Esophagus_Gastroesophageal_Junction (-)	FALSE	TRUE	1.015	0.796	0.972	0.113	0.992	0.566	0.972	0.44	1.004	0.814	1.015	0.417
1:219449254:G:A	ZC3H11B	intergenic	0.616	0.0163 (0.0024)	2.62e-11	+++	0.0097 (0.0024)	5.55e-05	+++	N	-0.0109	9.17e-10	NA	1:219449254:G:A (1)	6.70543e-21	RP11-392O17.1 (-)	Skin_Sun_Exposed_Lower_leg (-),Skin_Not_Sun_Exposed_Suprapubic (-)	FALSE	FALSE	0.996	0.869	1.018	0.34	1.019	0.2	1.008	0.844	0.993	0.679	1.012	0.518
1:220016450:A:G	EPRS	intronic	0.67	-0.0159 (0.0026)	8.8e-10	---	-1e-04 (0.0026)	0.979	++-	N	0.0022	0.246	NA	NA	NA	NA	NA	FALSE	FALSE	1.005	0.853	1.01	0.614	1.007	0.662	1.065	0.125	1.009	0.624	1.003	0.895
1:220796686:A:G	MARC1	missense	0.702	0.017 (0.0026)	6.24e-11	+++	0.0209 (0.0026)	4.7e-16	+++	N	-0.0023	0.217	1:220796686:A:G(1,MARC1,missense)	NA	NA	NA	NA	FALSE	FALSE	1.148	0.000207	1.097	2.41e-06	1.099	1.04e-09	1.171	9e-05	1.104	4.85e-09	1.126	5.54e-10
1:228371191:C:T	OBSCN	missense	0.061	0.0273 (0.005)	3.94e-08	+++	0.0036 (0.0049)	0.4699	--+	Y	0.0053	0.143	1:228371191:C:T(1,OBSCN,missense)	NA	NA	NA	NA	FALSE	FALSE	0.962	0.574	1.031	0.407	1.022	0.447	1.13	0.102	1.024	0.448	1.018	0.611
1:247440161:G:A	NLRP3	intronic	0.404	-0.0154 (0.0024)	2.07e-10	---	-0.0058 (0.0024)	0.0146	---	Y	0.0011	0.527	NA	NA	NA	NA	NA	FALSE	FALSE	1.01	0.719	0.988	0.52	0.975	0.0791	1.002	0.968	0.973	0.0804	0.969	0.0751
1:28189292:G:A	PTAFR	intronic	0.356	-0.0202 (0.0025)	5.94e-16	---	7e-04 (0.0025)	0.7862	+++	N	0.0033	0.0715	1:28228915:G:A(0.985376,DNAJC8,splice_region)	1:28192893:T:C (1)	3.49905e-101	RP5-1092A3.4 (-),ATPIF1 (-),DNAJC8 (-),PHACTR4 (-),PTAFR (-),SESN2 (-)	Thyroid (-),Nerve_Tibial (-),Artery_Tibial (-),Heart_Atrial_Appendage (-),Heart_Left_Ventricle (-),Skin_Sun_Exposed_Lower_leg (-),Brain_Cerebellum (-),Esophagus_Muscularis (-),Artery_Aorta (-),Adipose_Subcutaneous (-),Brain_Cerebellar_Hemisphere (-),Testis (-),Pituitary (-),Skin_Not_Sun_Exposed_Suprapubic (-),Cells_Cultured_fibroblasts (-),Colon_Sigmoid (-),Muscle_Skeletal (-),Brain_Cortex (-),Es…	FALSE	TRUE	1.081	0.0242	1.01	0.59	1.022	0.158	0.981	0.626	1.032	0.0585	1.056	0.00365
1:59191173:C:A	FGGY	intergenic	0.605	0.0184 (0.0024)	4.19e-14	+++	-0.002 (0.0024)	0.3969	---	N	0.0015	0.405	NA	1:59191173:C:A (1)	2.6427e-44	HSD52 (+)	Artery_Aorta (+),Artery_Tibial (+),Adipose_Subcutaneous (+),Nerve_Tibial (+),Skin_Sun_Exposed_Lower_leg (+),Adipose_Visceral_Omentum (+),Breast_Mammary_Tissue (+),Artery_Coronary (-),Esophagus_Muscularis (+),Esophagus_Gastroesophageal_Junction (-)	FALSE	TRUE	1.095	0.0141	1.028	0.128	1.02	0.164	1.053	0.173	1.026	0.109	1.043	0.0208
1:65696015:C:T	LEPR	intergenic	0.178	0.0257 (0.0031)	1.38e-16	+++	-5e-04 (0.0031)	0.866	-+-	N	0.0061	0.00663	NA	NA	NA	NA	NA	FALSE	FALSE	1.04	0.323	0.996	0.852	0.986	0.443	1.039	0.425	0.983	0.396	0.992	0.719
1:88681169:A:G	PKN2	upstream	0.564	0.0244 (0.0024)	2.87e-24	+++	-5e-04 (0.0024)	0.8293	++-	N	-0.0077	9.02e-06	1:88770346:T:A(0.889652,PKN2,splice_region)1:88805891:T:C(0.887282,PKN2,splice_region)	1:88681169:A:G (1)	3.05403e-64	KYAT3 (+),PKN2-AS1 (-)	Cells_Cultured_fibroblasts (+),Nerve_Tibial (+),Artery_Tibial (+),Testis (+),Muscle_Skeletal (+),Esophagus_Mucosa (+),Thyroid (+),Skin_Sun_Exposed_Lower_leg (+),Colon_Transverse (+),Esophagus_Muscularis (+),Adipose_Subcutaneous (+),Brain_Frontal_Cortex_BA9 (+),Brain_Cortex (+),Heart_Atrial_Appendage (+),Brain_Nucleus_accumbens_basal_ganglia (+),Adipose_Visceral_Omentum (+),Colon_Sigmoid (+),Brain…	FALSE	TRUE	1.032	0.351	1.002	0.897	1.016	0.264	0.962	0.299	1.01	0.51	1.029	0.11
1:9181780:G:A	GPR157	intergenic	0.073	-0.0349 (0.0047)	9.55e-14	---	-0.001 (0.0046)	0.8329	++-	N	-0.0062	0.0705	NA	1:9181780:G:A (1)	4.23227e-10	MIR34AHG (+)	Whole_Blood (+)	FALSE	FALSE	0.998	0.898	0.967	0.368	0.98	0.494	1.062	0.427	0.975	0.436	0.983	0.647
1:92960610:G:A	FAM69A	intronic	0.042	0.0373 (0.006)	5.17e-10	+++	0.0117 (0.0059)	0.04856	+++	N	0.0005	0.913	NA	1:92960610:G:A (1)	9.12666e-23	FAM69A (+)	Thyroid (+),Cells_Cultured_fibroblasts (+),Skin_Sun_Exposed_Lower_leg (+),Lung (+),Pancreas (+),Skin_Not_Sun_Exposed_Suprapubic (+)	FALSE	FALSE	1.067	0.449	1.036	0.424	1.078	0.0312	1.184	0.0629	1.058	0.138	1.109	0.016
1:94218581:T:A	ARHGAP29	intronic	0.092	-0.0329 (0.0042)	7.02e-15	---	-0.0048 (0.0042)	0.2498	+--	N	0.0029	0.343	NA	NA	NA	NA	NA	FALSE	FALSE	1.037	0.532	0.982	0.567	0.994	0.822	0.97	0.651	1.023	0.433	1.009	0.768
2:100953338:T:C	NPAS2	intronic	0.43	-0.0166 (0.0024)	5.23e-12	---	-0.0042 (0.0024)	0.0788	---	N	0.0006	0.721	NA	NA	NA	NA	NA	FALSE	FALSE	0.925	0.0314	1.002	0.906	0.997	0.81	1.005	0.9	0.981	0.225	0.965	0.0439
2:112027660:T:C	MERTK	intronic	0.609	-0.0153 (0.0024)	3.18e-10	---	-0.0103 (0.0024)	2.12e-05	---	N	-0.0002	0.902	2:111994351:G:A(0.929498,MERTK,missense)2:111997424:A:G(0.929279,MERTK,missense)	2:112027660:T:C (1)	5.74988e-29	TMEM87B (+),MERTK (+),RGPD8 (-)	Cells_Cultured_fibroblasts (+),Pancreas (+),Artery_Aorta (-),Adipose_Visceral_Omentum (-),Lung (-),Whole_Blood (-),Heart_Left_Ventricle (-)	FALSE	TRUE	1.012	0.765	0.968	0.0751	0.985	0.281	0.933	0.0645	0.995	0.742	1.002	0.891
2:113083453:A:G	IL1F10	intergenic	0.402	-0.0247 (0.0024)	1.45e-24	---	-0.0083 (0.0024)	0.0005584	---	N	0.0014	0.429	NA	2:113083453:A:G (1)	4.87719e-12	IL1RN (+)	Skin_Sun_Exposed_Lower_leg (-),Testis (+),Skin_Not_Sun_Exposed_Suprapubic (+)	FALSE	FALSE	0.921	0.0184	1.011	0.555	1.002	0.89	0.987	0.733	0.968	0.0351	0.968	0.0628
2:159743903:G:A	MARC7	intronic	0.404	-0.0157 (0.0024)	9.07e-11	---	0.0014 (0.0024)	0.5684	+-+	N	0.0069	9.39e-05	NA	2:159743903:G:A (1)	1.29083e-27	LY75 (+),MARCH7 (+),AC009961.3 (+),BAZ2B (-),CD302 (-),AC009506.1 (+)	Artery_Tibial (+),Thyroid (+),Esophagus_Mucosa (+),Nerve_Tibial (+),Whole_Blood (+),Skin_Sun_Exposed_Lower_leg (+),Lung (+),Artery_Aorta (+),Adipose_Visceral_Omentum (+),Adipose_Subcutaneous (+),Skin_Not_Sun_Exposed_Suprapubic (+),Cells_Cultured_fibroblasts (+),Pancreas (+),Muscle_Skeletal (+),Esophagus_Muscularis (+),Stomach (+),Breast_Mammary_Tissue (+),Spleen (+),Colon_Transverse (+),Esophagus…	FALSE	TRUE	0.978	0.475	0.992	0.663	0.987	0.346	0.915	0.0177	1.003	0.867	0.993	0.699
2:164727897:C:T	COBLL1	intronic	0.59	-0.0135 (0.0024)	2.55e-08	+--	-0.0038 (0.0024)	0.1115	---	Y	0.0099	1.55e-08	2:164722071:A:G(0.991375,COBLL1,splice_region)	NA	NA	NA	NA	FALSE	FALSE	1.001	0.881	1	0.987	0.981	0.175	0.97	0.42	0.988	0.459	0.964	0.0402
2:168888041:A:G	SPC25	intronic	0.32	0.0232 (0.0025)	6.61e-20	+++	-0.0035 (0.0025)	0.1605	-+-	N	-0.0009	0.622	NA	2:168888041:A:G (1)	5.29896e-96	G6PC2 (+),NOSTRIN (-)	Skin_Sun_Exposed_Lower_leg (+),Adipose_Subcutaneous (+),Lung (+),Adipose_Visceral_Omentum (+),Breast_Mammary_Tissue (+),Skin_Not_Sun_Exposed_Suprapubic (+),Thyroid (+),Nerve_Tibial (+),Stomach (+),Minor_Salivary_Gland (+),Prostate (+),Colon_Transverse (+),Testis (-),Uterus (+),Ovary (+),Small_Intestine_Terminal_Ileum (+),Colon_Sigmoid (+)	FALSE	TRUE	1.028	0.41	1.005	0.8	1.012	0.425	1.108	0.00921	1.034	0.0452	1.031	0.108
2:168955707:T:C	ABCB11	intronic	0.645	-0.0218 (0.0025)	5.3e-18	---	0 (0.0025)	0.9931	+-+	N	-0.0004	0.83	NA	2:168955707:T:C (1)	1.52153e-20	G6PC2 (-)	Skin_Sun_Exposed_Lower_leg (-),Adipose_Subcutaneous (-),Adipose_Visceral_Omentum (-),Nerve_Tibial (-),Skin_Not_Sun_Exposed_Suprapubic (-),Lung (-),Thyroid (-)	FALSE	TRUE	0.98	0.527	1.003	0.892	0.995	0.725	0.997	0.935	0.977	0.153	0.971	0.116
2:173154749:A:C	AC013461.1	intronic	0.207	-0.016 (0.0029)	4.35e-08	---	-8e-04 (0.0029)	0.7847	---	Y	0.0034	0.108	NA	NA	NA	NA	NA	FALSE	FALSE	1.033	0.486	1.006	0.799	0.986	0.397	1.114	0.0158	0.98	0.297	0.975	0.236
2:178567458:A:G	TTN	missense	0.314	0.0247 (0.0026)	5.79e-22	+++	7e-04 (0.0025)	0.7857	++-	Y	0.0027	0.147	2:178567458:A:G(1,TTN,missense)2:178681132:C:T(0.95641,TTN,missense)	NA	NA	NA	NA	FALSE	FALSE	0.973	0.49	1.006	0.762	0.984	0.303	1.011	0.774	0.992	0.632	0.981	0.301
2:187377642:A:G	CALCRL	intronic	0.199	-0.0194 (0.003)	1.4e-10	---	1e-04 (0.003)	0.9617	--+	N	-0.0033	0.132	NA	2:187377642:A:G (1)	1.74607e-72	CALCRL (+),AC007319.1 (+)	Artery_Tibial (+),Artery_Aorta (+),Skin_Not_Sun_Exposed_Suprapubic (+),Testis (+),Skin_Sun_Exposed_Lower_leg (+)	FALSE	FALSE	1.031	0.46	0.947	0.015	0.965	0.0463	0.903	0.0274	0.961	0.0414	0.986	0.517
2:203830229:G:A	CTLA4	intergenic	0.481	-0.0154 (0.0024)	1.05e-10	---	-3e-04 (0.0024)	0.9062	+--	Y	0.0057	0.000904	NA	2:203830229:G:A (1)	2.42148e-15	CTLA4 (+)	Testis (+)	FALSE	FALSE	0.958	0.247	0.954	0.00825	0.971	0.0339	0.962	0.29	0.979	0.164	0.98	0.238
2:226239001:A:C	IRS1	intergenic	0.646	0.0199 (0.0025)	1.12e-15	+++	0.0085 (0.0025)	0.0005466	+-+	N	-0.0052	0.00418	NA	2:226239001:A:C (1)	3.83866e-17	IRS1 (-),RP11-395N3.2 (-)	Adipose_Subcutaneous (-),Adipose_Visceral_Omentum (-)	FALSE	TRUE	1.031	0.353	0.986	0.453	1	0.988	1.035	0.365	1.014	0.398	1.03	0.107
2:232655544:A:T	EFHD1	intronic	0.598	0.0223 (0.0024)	7.29e-20	+++	0.003 (0.0024)	0.2125	+-+	N	0.0013	0.456	NA	2:232655544:A:T (1)	7.27449e-25	EFHD1 (+)	Liver (+),Breast_Mammary_Tissue (+),Artery_Aorta (+),Prostate (+),Skin_Sun_Exposed_Lower_leg (+)	TRUE	FALSE	1.021	0.611	1.033	0.083	1.007	0.61	1.052	0.18	0.997	0.867	0.997	0.858
2:27508073:T:C	GCKR	missense	0.6	-0.0246 (0.0024)	3.53e-24	---	-0.0239 (0.0024)	2.78e-23	---	N	0.0114	9.58e-11	2:27508073:T:C(1,GCKR,missense)	2:27508073:T:C (1)	2.62218e-34	SNX17 (-),NRBP1 (-),FNDC4 (+),GCKR (+),AC074117.10 (+)	Muscle_Skeletal (-),Skin_Sun_Exposed_Lower_leg (-),Skin_Not_Sun_Exposed_Suprapubic (-),Cells_Cultured_fibroblasts (-),Thyroid (+),Adipose_Subcutaneous (-),Brain_Cerebellum (+),Brain_Cerebellar_Hemisphere (+),Whole_Blood (-)	FALSE	TRUE	0.846	1.45e-06	0.969	0.0868	0.95	0.000304	0.911	0.0121	0.928	1.76e-06	0.886	6.16e-12
2:28419880:C:A	FOSL2	downstream	0.536	0.0195 (0.0024)	3.39e-16	+++	0.0024 (0.0024)	0.3189	+-+	N	-0.0058	0.00091	2:28411923:G:A(0.862537,FOSL2,splice_region)	2:28419880:C:A (1)	1.8956e-27	RP11-373D23.3 (+)	Esophagus_Mucosa (+),Nerve_Tibial (+),Thyroid (-),Skin_Not_Sun_Exposed_Suprapubic (-),Artery_Tibial (-),Adipose_Subcutaneous (-),Stomach (+),Artery_Aorta (-),Muscle_Skeletal (+),Skin_Sun_Exposed_Lower_leg (-),Adrenal_Gland (+),Esophagus_Muscularis (-),Prostate (-),Colon_Transverse (+)	FALSE	TRUE	0.99	0.873	1.017	0.348	1.025	0.0854	1.029	0.439	1.01	0.538	1.024	0.177
2:38956308:T:C	ARHGEF33	intronic	0.01	-0.0772 (0.0124)	5.45e-10	---	0.0065 (0.0121)	0.5902	+++	Y	0.0194	0.0327	2:39013966:G:A(0.920061,SOS1,missense)	NA	NA	NA	NA	FALSE	FALSE	0.883	0.618	1.003	0.972	1.062	0.404	0.921	0.66	1.004	0.963	1.032	0.726
2:42833605:C:G	HAAO	intergenic	0.523	-0.0144 (0.0024)	1.48e-09	---	-0.0035 (0.0024)	0.1425	++-	N	0.0034	0.0503	NA	2:42816168:T:G (0.810469)	4.50084e-11	OXER1 (+),HAAO (+)	Whole_Blood (+),Brain_Hypothalamus (+)	FALSE	FALSE	1.018	0.665	1.008	0.665	1.008	0.589	1.016	0.67	1.008	0.623	1.01	0.568
2:43237679:G:A	THADA	intronic	0.076	0.0337 (0.0045)	1.31e-13	+++	-0.0044 (0.0045)	0.3288	-+-	N	0.0033	0.312	2:43224818:G:A(0.997086,ZFP36L2,missense)	2:43237679:G:A (1)	5.94906e-16	AC010883.5 (+),LINC01126 (+)	Thyroid (+)	FALSE	FALSE	0.921	0.227	0.971	0.386	0.966	0.209	1.079	0.284	0.962	0.191	0.925	0.0209
2:43848344:T:C	ABCG8	intronic	0.065	0.027 (0.0048)	2.24e-08	+++	0.0019 (0.0048)	0.6854	+++	N	-0.0024	0.483	NA	2:43848344:T:C (1)	5.98723e-11	ABCG5 (+)	Spleen (+)	FALSE	FALSE	1.11	0.124	0.968	0.37	0.973	0.331	0.957	0.556	0.996	0.9	1.004	0.917
2:48047452:G:T	FBXO11	intergenic	0.386	0.0175 (0.0024)	7.71e-13	-++	-0.0017 (0.0024)	0.4942	---	N	-0.0015	0.41	NA	2:48047452:G:T (1)	4.84869e-16	FOXN2 (+),GTF2A1L (+),MSH6 (+),PPP1R21 (-),STON1-GTF2A1L (+)	Nerve_Tibial (+),Adipose_Subcutaneous (+),Cells_Cultured_fibroblasts (+),Thyroid (-),Skin_Not_Sun_Exposed_Suprapubic (+),Esophagus_Muscularis (+),Skin_Sun_Exposed_Lower_leg (+),Muscle_Skeletal (+),Heart_Atrial_Appendage (+),Lung (+),Esophagus_Mucosa (+),Pituitary (+)	FALSE	TRUE	1.035	0.338	1.008	0.657	0.997	0.826	0.962	0.306	0.992	0.595	1.003	0.887
2:71402911:A:C	ZNF638	intronic	0.611	0.0181 (0.0024)	1.35e-13	+++	-4e-04 (0.0024)	0.8539	+--	N	0.0025	0.16	NA	2:71402911:A:C (1)	1.22855e-21	ZNF638 (-),DYSF (+)	Artery_Tibial (-),Thyroid (-),Artery_Aorta (-),Esophagus_Muscularis (-),Testis (+)	FALSE	FALSE	0.993	0.879	1.009	0.619	1.003	0.839	1.041	0.285	1.032	0.045	1.004	0.82
2:85188306:A:T	TCF7L1	intronic	0.607	0.0139 (0.0025)	1.65e-08	+++	0.0054 (0.0024)	0.02665	--+	N	-0.0021	0.24	NA	NA	NA	NA	NA	FALSE	FALSE	1.019	0.657	1.003	0.888	0.994	0.672	1.024	0.527	0.994	0.71	0.993	0.689
3:11350952:G:A	ATG7	intronic	0.785	-0.0177 (0.0029)	1.23e-09	---	0.0033 (0.0029)	0.2527	+++	N	-0.007	0.000896	NA	3:11370845:C:T (0.815442)	2.13309e-10	ATG7 (-)	Thyroid (-),Skin_Not_Sun_Exposed_Suprapubic (-)	FALSE	FALSE	0.995	0.871	0.98	0.355	0.996	0.802	0.958	0.343	0.994	0.744	1.009	0.669
3:12198431:G:T	SYN2	intergenic	0.269	-0.0168 (0.0027)	3.17e-10	---	0.0016 (0.0027)	0.5536	+++	N	0.007	0.000335	NA	NA	NA	NA	NA	FALSE	FALSE	0.993	0.786	1	0.996	1.004	0.779	0.983	0.672	0.997	0.838	1.006	0.761
3:12342215:G:A	PPARG	intronic	0.122	-0.0334 (0.0036)	2.2e-20	---	-0.0098 (0.0036)	0.005866	-+-	N	0.0174	3.67e-11	3:12351626:C:G(0.99239,PPARG,missense)	3:12355414:G:A (0.992854)	9.26064e-10	SYN2 (+)	Muscle_Skeletal (+)	FALSE	FALSE	0.913	0.0736	0.963	0.159	0.977	0.26	0.954	0.388	0.993	0.772	0.96	0.117
3:132498859:G:A	DNAJC13	intronic	0.054	-0.039 (0.0054)	4.78e-13	---	0.0046 (0.0053)	0.3929	-++	N	0.0064	0.102	3:132516500:A:T(0.996898,DNAJC13,splice_region)	3:132498859:G:A (1)	2.18949e-47	DNAJC13 (+)	Skin_Sun_Exposed_Lower_leg (+),Skin_Not_Sun_Exposed_Suprapubic (+),Thyroid (+),Nerve_Tibial (+),Adipose_Subcutaneous (+),Pancreas (+),Esophagus_Mucosa (+),Adipose_Visceral_Omentum (+),Breast_Mammary_Tissue (+),Lung (+),Cells_Cultured_fibroblasts (+),Spleen (+),Colon_Transverse (+),Stomach (+),Heart_Atrial_Appendage (+),Small_Intestine_Terminal_Ileum (+),Esophagus_Muscularis (+),Esophagus_Gastroes…	FALSE	TRUE	1.023	0.69	0.986	0.738	1.002	0.957	0.896	0.214	0.96	0.286	0.988	0.777
3:132539797:T:C	DNAJC13	downstream	0.09	-0.0337 (0.0041)	4.61e-16	---	-0.001 (0.0041)	0.8169	+--	N	0.0013	0.675	NA	3:132539797:T:C (1)	2.52718e-17	NPHP3 (-)	Cells_Cultured_fibroblasts (-),Adipose_Subcutaneous (-)	FALSE	TRUE	0.995	0.872	1.047	0.137	1.031	0.215	0.914	0.159	0.983	0.516	1.012	0.691
3:152317848:G:A	MBNL1	intronic	0.452	-0.0153 (0.0024)	1.62e-10	---	-0.0016 (0.0024)	0.4956	+--	N	-0.0041	0.0189	NA	NA	NA	NA	NA	FALSE	FALSE	1.024	0.408	0.995	0.79	0.991	0.51	0.976	0.505	0.981	0.211	0.989	0.524
3:157077679:A:G	LEKR1	intergenic	0.406	0.0144 (0.0024)	3.17e-09	+++	0.0061 (0.0024)	0.0121	-++	N	-0.0054	0.00225	NA	3:157077679:A:G (1)	4.5348e-16	LINC00886 (+),TIPARP (+)	Artery_Tibial (+),Testis (-)	FALSE	FALSE	1.047	0.158	1.025	0.178	1.007	0.642	1.025	0.519	0.972	0.0688	1	0.987
3:160601956:G:C	KPNA4	intergenic	0.28	0.0181 (0.0026)	8.99e-12	+++	0.0019 (0.0026)	0.4791	+-+	N	0.0021	0.268	NA	3:160601956:G:C (1)	1.6986e-31	IFT80 (+),SMC4 (+)	Testis (-),Adrenal_Gland (+),Muscle_Skeletal (+),Artery_Aorta (+)	FALSE	FALSE	1.001	0.919	0.993	0.716	1.009	0.568	0.98	0.633	1.019	0.274	1.028	0.162
3:170355551:A:C	SKIL	upstream	0.839	0.0216 (0.0033)	3.88e-11	+++	-0.0046 (0.0032)	0.1551	+--	N	-0.0016	0.494	NA	3:170355551:A:C (1)	1.24954e-23	SKIL (-)	Testis (+),Muscle_Skeletal (-)	FALSE	FALSE	1.044	0.311	1.028	0.26	1.008	0.697	1.011	0.837	0.989	0.602	1.001	0.974
3:172536891:G:A	TNFSF10	intergenic	0.131	-0.0348 (0.0035)	1.05e-22	---	-0.0053 (0.0035)	0.1294	-+-	N	-0.0015	0.571	NA	NA	NA	NA	NA	FALSE	FALSE	0.981	0.546	0.996	0.893	0.979	0.32	0.969	0.567	0.978	0.333	0.975	0.339
3:172576710:G:A	TNFSF10	intergenic	0.031	-0.0984 (0.0072)	4.89e-42	---	-0.0041 (0.0073)	0.5755	-+-	N	-0.0123	0.0198	NA	NA	NA	NA	NA	FALSE	FALSE	0.938	0.468	0.978	0.688	0.929	0.092	1.281	0.0275	0.926	0.112	0.911	0.0869
3:172593030:G:T	NCEH1	intergenic	0.711	-0.0153 (0.0026)	5.74e-09	---	0.0026 (0.0026)	0.3173	--+	N	-0.0036	0.0608	NA	NA	NA	NA	NA	FALSE	FALSE	0.986	0.757	1	0.998	0.992	0.608	0.98	0.617	0.977	0.167	0.984	0.397
3:33090652:A:G	GLB1|TMPPE	intronic|3_prime_UTR	0.714	0.0237 (0.0026)	1.87e-19	+++	0 (0.0026)	0.9982	--+	N	0.0009	0.655	NA	3:33090652:A:G (1)	1.02059e-10	CRTAP (+)	Adipose_Subcutaneous (+)	FALSE	TRUE	0.997	0.974	1.002	0.929	1.002	0.909	0.974	0.518	0.999	0.957	1.009	0.638
3:45962243:C:T	FYCO1	missense	0.012	0.1277 (0.011)	2.27e-31	+++	-0.021 (0.0109)	0.05389	-+-	N	0.0023	0.774	3:45962243:C:T(1,FYCO1,missense)3:45967491:G:A(0.978994,FYCO1,missense)3:45966354:C:T(0.905943,FYCO1,missense)	NA	NA	NA	NA	FALSE	FALSE	1.065	0.71	0.917	0.313	0.946	0.421	1.04	0.827	1.039	0.613	1.084	0.338
3:58328086:T:C	RPP14|PXK	downstream|upstream	0.082	-0.0613 (0.0043)	1.94e-45	---	0.0016 (0.0043)	0.713	-++	N	-0.0103	0.00106	NA	3:58328086:T:C (1)	2.06782e-10	RPP14 (+),PXK (+)	Muscle_Skeletal (+),Adipose_Visceral_Omentum (+)	FALSE	TRUE	1.044	0.468	1.017	0.602	0.992	0.758	1.047	0.479	0.972	0.305	0.991	0.776
3:58457065:C:T	PDHB	intergenic	0.372	0.0514 (0.0025)	2.01e-96	+++	-0.0028 (0.0024)	0.2599	+--	N	0.0091	4.28e-07	3:58410136:A:G(0.993707,PXK,missense)	3:58461286:C:G (1)	2.16411e-41	PXK (+),PDHB (+),ACOX2 (-),ABHD6 (+),RPP14 (-)	Cells_Cultured_fibroblasts (+),Artery_Tibial (+),Muscle_Skeletal (-),Whole_Blood (-),Esophagus_Muscularis (+),Adipose_Subcutaneous (-),Adipose_Visceral_Omentum (-),Testis (+),Thyroid (-),Pituitary (-),Stomach (+),Heart_Atrial_Appendage (-),Colon_Sigmoid (+),Esophagus_Mucosa (+),Spleen (-)	FALSE	TRUE	1.013	0.663	0.999	0.944	1.019	0.201	1.044	0.26	1.03	0.065	1.032	0.0825
4:102267552:C:T	SLC39A8	missense	0.076	0.0555 (0.0045)	2.03e-35	+++	-0.0146 (0.0044)	0.001007	+--	N	0.0475	2.56e-48	4:102267552:C:T(1,SLC39A8,missense)	NA	NA	NA	NA	FALSE	FALSE	1.048	0.52	0.928	0.0221	0.954	0.0696	0.91	0.162	1.023	0.412	0.992	0.811
4:145900258:C:A	ZNF827	intronic	0.16	0.0385 (0.0032)	1.44e-32	+++	-0.0028 (0.0032)	0.3799	---	N	-0.0008	0.729	NA	NA	NA	NA	NA	FALSE	FALSE	1.106	0.0275	1.041	0.0975	1.025	0.2	1.094	0.0709	1.008	0.72	1.031	0.189
4:156730665:G:T	PDGFC	intergenic	0.321	-0.0148 (0.0025)	5.73e-09	---	-0.0041 (0.0025)	0.1005	+--	Y	0.0014	0.442	NA	NA	NA	NA	NA	FALSE	FALSE	0.917	0.0133	1.005	0.788	0.995	0.717	0.993	0.866	0.996	0.828	0.972	0.132
4:183283081:G:A	WWC2	intronic	0.237	0.0183 (0.0028)	5.27e-11	+++	0.0023 (0.0028)	0.4102	+-+	Y	-0.0032	0.122	NA	NA	NA	NA	NA	FALSE	FALSE	0.998	0.793	0.995	0.797	1.006	0.709	1.012	0.777	1.004	0.836	1.017	0.403
4:23396749:T:C	PPARGC1A	intergenic	0.52	0.0165 (0.0024)	3.82e-12	+++	-0.0037 (0.0024)	0.112	---	N	-0.0004	0.83	NA	NA	NA	NA	NA	FALSE	FALSE	1.034	0.308	1.038	0.0348	1.038	0.00809	1.031	0.403	1.016	0.291	1.036	0.0444
4:23727943:A:G	PPARGC1A	intergenic	0.817	-0.0178 (0.0031)	7.76e-09	---	0.0049 (0.0031)	0.1072	-++	N	-0.0018	0.41	NA	NA	NA	NA	NA	FALSE	FALSE	1.006	0.968	1.01	0.658	0.998	0.889	0.998	0.97	0.985	0.457	0.994	0.787
4:24025603:C:A	PPARGC1A	intergenic	0.509	0.0188 (0.0024)	2.51e-15	+++	-0.0032 (0.0024)	0.1777	-+-	N	0.0004	0.81	NA	NA	NA	NA	NA	FALSE	FALSE	0.993	0.733	0.987	0.453	1.012	0.408	0.999	0.975	1.006	0.684	1.014	0.434
4:26151105:A:G	RBPJ	intergenic	0.016	0.0613 (0.0095)	1.12e-10	+++	-0.0086 (0.0094)	0.3602	-+-	N	0.0265	0.000144	NA	NA	NA	NA	NA	FALSE	FALSE	0.781	0.108	1.03	0.682	1.084	0.158	0.988	0.938	0.974	0.678	0.997	0.963
4:3103473:G:A	HTT	intronic	0.351	-0.0138 (0.0025)	2.86e-08	---	-0.0022 (0.0025)	0.369	---	N	-0.0059	0.00121	NA	4:3103473:G:A (1)	1.28332e-27	MSANTD1 (-),HTT (+),GRK4 (-)	Thyroid (-),Muscle_Skeletal (+),Artery_Tibial (-),Skin_Sun_Exposed_Lower_leg (-)	FALSE	FALSE	0.944	0.121	1.021	0.271	1.004	0.791	1.008	0.846	0.988	0.469	0.969	0.0848
4:76443646:A:G	SHROOM3	intronic	0.753	-0.0155 (0.0027)	1.73e-08	---	-0.006 (0.0027)	0.02728	---	N	-0.0016	0.421	NA	4:76443646:A:G (1)	2.53142e-19	CCDC158 (-),STBD1 (+)	Nerve_Tibial (-),Artery_Tibial (+),Lung (-),Esophagus_Muscularis (-),Adipose_Subcutaneous (+),Heart_Left_Ventricle (+),Artery_Aorta (-),Thyroid (+),Testis (+)	FALSE	TRUE	1.012	0.68	0.983	0.416	0.98	0.219	0.991	0.829	1	0.999	0.995	0.809
4:8233493:C:A	SH3TC1	missense	0.009	0.0747 (0.0128)	6.05e-09	+-+	0.0113 (0.0129)	0.3841	--+	Y	0.011	0.232	4:8233493:C:A(1,SH3TC1,missense)	NA	NA	NA	NA	FALSE	FALSE	1.086	0.781	1.012	0.893	1.066	0.372	1.067	0.728	1.123	0.136	1.172	0.075
4:87291707:T:A	HSD17B13	intergenic	0.28	-0.0387 (0.0026)	1.83e-48	---	-0.0195 (0.0026)	1.03e-13	---	N	0.0044	0.0238	4:87310240:T:TA(0.940865,HSD17B13,splice_donor)	4:87292992:A:C (1)	8.37764e-38	HSD17B13 (+)	Nerve_Tibial (+),Brain_Cerebellar_Hemisphere (+),Brain_Cerebellum (+),Brain_Cortex (+),Brain_Hypothalamus (+),Pituitary (+),Brain_Frontal_Cortex_BA9 (+),Esophagus_Muscularis (+),Brain_Nucleus_accumbens_basal_ganglia (+),Brain_Anterior_cingulate_cortex_BA24 (+),Spleen (+),Brain_Substantia_nigra (+),Skin_Not_Sun_Exposed_Suprapubic (-),Brain_Caudate_basal_ganglia (+),Colon_Sigmoid (+),Brain_Putamen_…	FALSE	FALSE	0.922	0.048	0.907	1.22e-06	0.93	4.27e-06	0.827	4.17e-06	0.925	6.65e-06	0.93	0.000196
4:87362673:C:T	HSD17B11	intronic	0.063	-0.0298 (0.0049)	1.58e-09	---	-0.0173 (0.0049)	0.0004481	---	N	0.0041	0.247	4:87310277:G:A(0.945469,HSD17B13,missense)	NA	NA	NA	NA	FALSE	FALSE	0.985	0.924	0.989	0.776	1.008	0.781	0.969	0.678	1.016	0.616	1.01	0.778
4:88789638:A:T	FAM13A	intronic	0.375	0.0144 (0.0025)	4.96e-09	+++	0.0063 (0.0024)	0.009869	+++	N	-0.0051	0.00432	NA	4:88789638:A:T (1)	7.53099e-10	FAM13A (+)	Artery_Tibial (+)	FALSE	FALSE	1.015	0.717	0.988	0.496	1.009	0.518	0.924	0.0359	0.98	0.194	1.009	0.617
4:99067057:A:G	METAP1|ADH5	downstream|downstream	0.583	-0.0239 (0.0024)	8.5e-23	---	8e-04 (0.0024)	0.7485	+-+	N	0.0015	0.387	NA	4:99067057:A:G (1)	1.57325e-21	ADH5 (-),RP11-696N14.1 (+),ADH4 (-)	Muscle_Skeletal (-),Adipose_Subcutaneous (+),Whole_Blood (-),Skin_Sun_Exposed_Lower_leg (+),Spleen (-),Cells_Cultured_fibroblasts (-),Lung (+),Skin_Not_Sun_Exposed_Suprapubic (+),Adipose_Visceral_Omentum (+),Esophagus_Mucosa (-)	FALSE	TRUE	0.974	0.415	0.985	0.415	0.99	0.487	1.025	0.508	0.994	0.697	0.99	0.576
4:99578816:G:A	MTTP	intronic	0.255	-0.0191 (0.0027)	2.27e-12	---	-0.0116 (0.0027)	1.62e-05	---	N	-0.0014	0.487	4:99583507:T:C(0.992597,MTTP,missense)	4:99584169:A:T (1)	1.87713e-34	MTTP (+)	Testis (+)	FALSE	FALSE	0.902	0.00865	0.963	0.0635	0.959	0.00887	0.93	0.0815	0.967	0.0581	0.92	2.94e-05
5:122907029:C:T	SNX24	intronic	0.021	0.0529 (0.0085)	5.2e-10	+++	-0.0149 (0.0085)	0.07834	+--	Y	-0.0116	0.0601	NA	NA	NA	NA	NA	FALSE	FALSE	0.971	0.812	1.019	0.765	1.042	0.407	1.437	0.00597	1.084	0.143	1.035	0.583
5:132197751:C:T	P4HA2	intronic	0.088	0.0262 (0.0042)	4.2e-10	+-+	0.0023 (0.0042)	0.5832	-++	N	-0.0064	0.0367	NA	5:132197751:C:T (1)	1.46229e-12	P4HA2 (-)	Pancreas (-)	FALSE	FALSE	0.982	0.788	0.979	0.501	1.004	0.862	0.96	0.535	1.037	0.194	1.028	0.379
5:132477658:T:C	IRF1|C5orf56	downstream|downstream	0.326	-0.0163 (0.0025)	1.35e-10	---	-2e-04 (0.0025)	0.9475	+--	N	0.0001	0.974	5:132486380:A:G(0.955449,IRF1,splice_region)	5:132477658:T:C (1)	2.81047e-57	C5orf56 (-),AC116366.6 (-),RAD50 (+),AC034220.3 (-),SLC22A5 (+),P4HA2 (-)	Artery_Tibial (-),Artery_Aorta (-),Esophagus_Muscularis (-),Whole_Blood (-),Nerve_Tibial (-),Esophagus_Gastroesophageal_Junction (-),Adipose_Subcutaneous (-),Lung (+),Adipose_Visceral_Omentum (-),Colon_Sigmoid (-),Brain_Cortex (+),Heart_Left_Ventricle (-),Thyroid (-),Heart_Atrial_Appendage (+),Muscle_Skeletal (-),Colon_Transverse (-),Skin_Sun_Exposed_Lower_leg (+),Brain_Cerebellum (-),Esophagus_M…	FALSE	TRUE	0.988	0.726	0.967	0.0797	0.976	0.107	0.937	0.0966	0.967	0.0416	0.979	0.263
5:140631730:C:A	CD14	splice_region	0.28	0.0145 (0.0026)	4.41e-08	+++	4e-04 (0.0026)	0.8804	+--	N	-0.0048	0.0124	5:140631730:C:A(1,CD14,splice_region)	5:140631730:C:A (1)	1.66037e-36	SRA1 (-),AC011380.8 (-),CD14 (+),SLC35A4 (-),EIF4EBP3 (+),HAUS1P1 (-),IK (+)	Muscle_Skeletal (-),Heart_Left_Ventricle (+),Thyroid (+),Whole_Blood (-),Esophagus_Mucosa (+),Skin_Sun_Exposed_Lower_leg (+),Brain_Cortex (+),Testis (+),Skin_Not_Sun_Exposed_Suprapubic (+),Esophagus_Muscularis (+),Brain_Cerebellar_Hemisphere (-),Brain_Cerebellum (+),Nerve_Tibial (+),Brain_Frontal_Cortex_BA9 (+),Brain_Nucleus_accumbens_basal_ganglia (+),Adipose_Subcutaneous (+),Heart_Atrial_Append…	FALSE	TRUE	1.024	0.54	1.019	0.342	1.01	0.528	0.998	0.965	0.979	0.216	0.994	0.761
5:148906254:C:T	ADRB2	intergenic	0.639	0.0136 (0.0025)	4.74e-08	+++	0.0061 (0.0025)	0.01318	+-+	Y	0.001	0.583	NA	NA	NA	NA	NA	FALSE	FALSE	1.043	0.243	1.007	0.723	1.018	0.211	1.016	0.687	1.048	0.0037	1.047	0.012
5:150029366:G:A	HMGXB3	intronic	0.108	-0.0266 (0.0038)	3.19e-12	---	3e-04 (0.0038)	0.9318	++-	N	-0.0026	0.342	5:150010585:G:A(0.990008,HMGXB3,missense)	5:150029366:G:A (1)	1.40398e-29	HMGXB3 (+),TIGD6 (-)	Thyroid (+),Nerve_Tibial (+),Skin_Not_Sun_Exposed_Suprapubic (+),Pancreas (+),Lung (+),Adipose_Subcutaneous (+),Brain_Cortex (+),Skin_Sun_Exposed_Lower_leg (-),Artery_Tibial (+),Adipose_Visceral_Omentum (+),Spleen (+)	FALSE	TRUE	0.95	0.255	1.056	0.0569	1.032	0.161	1.019	0.751	1.005	0.853	1.019	0.505
5:150102699:C:T	CSF1R	intronic	0.268	0.0169 (0.0027)	3.73e-10	+++	-0.0024 (0.0027)	0.3664	-+-	N	-0.0013	0.496	NA	5:150102215:C:T (0.997387)	1.08373e-11	HMGXB3 (-)	Artery_Tibial (-)	FALSE	FALSE	0.98	0.631	1	0.994	0.991	0.59	0.898	0.00965	0.979	0.229	0.966	0.0832
5:179863845:T:G	C5orf45|TBC1D9B	upstream|missense	0.448	0.0155 (0.0024)	9.04e-11	+++	-0.0026 (0.0024)	0.2756	---	Y	-0.0013	0.451	NA	5:179863845:T:G (1)	3.38304e-25	TBC1D9B (+)	Muscle_Skeletal (+)	FALSE	FALSE	1.036	0.325	1.007	0.679	1.002	0.904	1.007	0.852	1.022	0.15	1.01	0.566
5:31021251:A:G	CDH6	intergenic	0.281	-0.0194 (0.0026)	2.32e-13	---	0.0066 (0.0026)	0.0116	-++	Y	0.0036	0.0648	NA	NA	NA	NA	NA	FALSE	FALSE	0.964	0.354	1.009	0.654	0.997	0.859	1.032	0.444	0.982	0.283	0.971	0.125
5:39418785:C:A	DAB2	intronic	0.21	0.03 (0.0029)	1.54e-24	+++	-3e-04 (0.0029)	0.9245	-++	N	-0.005	0.019	NA	NA	NA	NA	NA	FALSE	FALSE	0.963	0.397	1.02	0.378	1.001	0.965	1.053	0.259	0.986	0.47	0.969	0.143
5:39533216:T:A	DAB2	intergenic	0.248	0.0321 (0.0028)	1.94e-31	+++	3e-04 (0.0027)	0.9027	--+	N	-0.0031	0.123	NA	NA	NA	NA	NA	FALSE	FALSE	0.99	0.728	1.002	0.918	0.995	0.761	1.039	0.368	0.984	0.375	0.983	0.392
5:69289516:T:A	CCDC125	intronic	0.447	-0.0176 (0.0024)	2.62e-13	---	-0.0042 (0.0024)	0.07708	+--	N	0.0037	0.0337	5:69320504:C:T(0.887244,CCDC125,missense)	5:69289516:T:A (1)	3.10463e-64	CCDC125 (+),MRPS36 (+),CENPH (-),CTC-351M12.1 (-),TAF9 (-),CDK7 (-),CFL1P5 (+),RAD17 (-),GUSBP3 (-),RP11-1319K7.1 (+)	Thyroid (+),Skin_Sun_Exposed_Lower_leg (+),Skin_Not_Sun_Exposed_Suprapubic (+),Whole_Blood (-),Testis (+),Lung (+),Pancreas (+),Muscle_Skeletal (-),Breast_Mammary_Tissue (-),Esophagus_Mucosa (-),Pituitary (-),Nerve_Tibial (+),Adipose_Subcutaneous (+),Cells_Cultured_fibroblasts (-),Spleen (-),Brain_Caudate_basal_ganglia (-),Prostate (+),Brain_Cortex (-),Esophagus_Muscularis (-),Brain_Anterior_cing…	FALSE	TRUE	0.99	0.819	0.969	0.0812	0.967	0.0177	0.956	0.231	0.961	0.0121	0.978	0.209
5:71369699:T:A	BDP1	intergenic	0.064	0.0376 (0.0051)	1.08e-13	+++	-0.0035 (0.005)	0.4877	-+-	N	-0.0069	0.0644	NA	NA	NA	NA	NA	FALSE	FALSE	1.094	0.244	1.066	0.126	1.037	0.283	1.058	0.523	1.04	0.307	1.051	0.235
5:72959981:T:C	FCHO2	intronic	0.538	0.0391 (0.0024)	3.74e-60	+++	-0.001 (0.0024)	0.6647	-+-	N	-0.0026	0.134	NA	5:72981897:C:A (1)	4.9701e-37	FCHO2 (-),CTD-2376I4.2 (-)	Adipose_Subcutaneous (-),Nerve_Tibial (-),Whole_Blood (-),Cells_Cultured_fibroblasts (-),Adipose_Visceral_Omentum (-),Artery_Tibial (-),Artery_Aorta (-),Esophagus_Mucosa (+),Adrenal_Gland (-),Heart_Atrial_Appendage (-),Stomach (-),Skin_Sun_Exposed_Lower_leg (-),Lung (-),Esophagus_Muscularis (-),Breast_Mammary_Tissue (-),Spleen (-),Cells_EBV-transformed_lymphocytes (-)	FALSE	TRUE	1.057	0.102	0.984	0.369	0.998	0.878	0.962	0.295	1.016	0.297	1.023	0.194
5:75053405:G:A	ANKRD31	intergenic	0.044	0.0394 (0.0058)	1.07e-11	+++	2e-04 (0.0057)	0.9693	++-	N	0.0046	0.275	NA	5:75053405:G:A (1)	3.25591e-31	GCNT4 (-)	Muscle_Skeletal (-),Nerve_Tibial (-),Skin_Not_Sun_Exposed_Suprapubic (-),Heart_Left_Ventricle (-),Skin_Sun_Exposed_Lower_leg (-),Colon_Transverse (-),Thyroid (-),Lung (-),Adipose_Subcutaneous (-),Esophagus_Mucosa (-),Artery_Tibial (-)	FALSE	TRUE	0.935	0.38	1.137	0.00237	1.08	0.0193	1.244	0.0119	1.039	0.295	1.009	0.823
5:77452548:C:G	WDR41	intronic	0.446	-0.0141 (0.0024)	3.55e-09	---	0.0014 (0.0024)	0.5434	+++	Y	-0.0001	0.937	5:77438259:C:T(0.990786,WDR41,missense)	5:77452548:C:G (1)	1.18194e-50	PDE8B (-),WDR41 (-)	Cells_Cultured_fibroblasts (-),Whole_Blood (-),Muscle_Skeletal (-),Esophagus_Mucosa (-),Brain_Nucleus_accumbens_basal_ganglia (+),Nerve_Tibial (-),Pituitary (+),Brain_Cerebellum (+),Brain_Caudate_basal_ganglia (+),Cells_EBV-transformed_lymphocytes (-),Brain_Putamen_basal_ganglia (+),Brain_Cerebellar_Hemisphere (+),Brain_Spinal_cord_cervical_c-1 (+)	FALSE	FALSE	1.017	0.644	0.999	0.939	0.994	0.686	0.998	0.946	0.992	0.609	0.987	0.451
5:96913091:T:C	ERAP2	intronic	0.562	-0.0183 (0.0024)	2.23e-14	---	0.0014 (0.0024)	0.5489	+++	N	-0.0043	0.0142	5:96996381:TC:T(0.948562,LNPEP,splice_region)	5:96913091:T:C (1)	1.00526e-258	ERAP2 (+),LNPEP (-),CTD-2260A17.1 (-)	Adipose_Subcutaneous (+),Whole_Blood (+),Muscle_Skeletal (+),Thyroid (+),Artery_Tibial (+),Cells_Cultured_fibroblasts (+),Skin_Sun_Exposed_Lower_leg (+),Lung (+),Esophagus_Mucosa (+),Nerve_Tibial (+),Esophagus_Muscularis (+),Adipose_Visceral_Omentum (+),Skin_Not_Sun_Exposed_Suprapubic (+),Artery_Aorta (+),Breast_Mammary_Tissue (+),Colon_Transverse (+),Heart_Atrial_Appendage (+),Heart_Left_Ventric…	TRUE	TRUE	1.007	0.732	0.988	0.494	0.998	0.881	0.997	0.932	1.004	0.818	0.997	0.856
6:116029625:G:A	FRK	intronic	0.406	0.0207 (0.0024)	1.07e-17	+++	9e-04 (0.0024)	0.6996	-++	N	-0.0002	0.925	6:116003979:C:T(0.99374,FRK,missense)	6:116029625:G:A (1)	4.8391e-36	NT5DC1 (+),FRK (+),TSPYL4 (-),DSE (-)	Muscle_Skeletal (+),Cells_Cultured_fibroblasts (+),Nerve_Tibial (+),Thyroid (+),Testis (-),Pancreas (+)	FALSE	FALSE	0.993	0.858	1.019	0.309	1.011	0.454	0.995	0.889	1	0.975	0.993	0.674
6:117202308:C:A	VGLL2	intergenic	0.635	-0.0194 (0.0025)	6.1e-15	---	0.0015 (0.0025)	0.5401	-++	N	-0.0072	7.65e-05	NA	NA	NA	NA	NA	FALSE	FALSE	0.983	0.635	1.01	0.609	1.004	0.793	1.025	0.515	1	0.983	0.996	0.806
6:127113961:A:T	RSPO3	upstream	0.529	0.0178 (0.0024)	7.69e-14	+++	0.0038 (0.0024)	0.1064	+++	N	-0.0015	0.394	NA	NA	NA	NA	NA	FALSE	FALSE	1.096	0.00608	1.013	0.454	1.015	0.278	1.074	0.0528	1.04	0.0123	1.048	0.00724
6:130052957:C:A	L3MBTL3	missense	0.672	0.0229 (0.0025)	1.51e-19	+++	0.0022 (0.0025)	0.3708	-++	N	-0.0097	1.3e-07	6:130052957:C:A(1,L3MBTL3,missense)	6:130052957:C:A (1)	2.00298e-53	L3MBTL3 (-)	Whole_Blood (-),Thyroid (-),Lung (-),Skin_Sun_Exposed_Lower_leg (-),Spleen (-),Skin_Not_Sun_Exposed_Suprapubic (-),Nerve_Tibial (-),Adipose_Subcutaneous (-),Pituitary (-),Stomach (-),Colon_Transverse (-),Pancreas (-),Breast_Mammary_Tissue (-),Esophagus_Mucosa (-),Prostate (-),Minor_Salivary_Gland (-),Adipose_Visceral_Omentum (-),Small_Intestine_Terminal_Ileum (-),Liver (-),Testis (-),Artery_Aorta…	TRUE	TRUE	1.012	0.79	1.034	0.0806	1.037	0.0162	0.98	0.601	1.003	0.834	1.041	0.0325
6:135097880:T:C	HBS1L	intergenic	0.258	-0.023 (0.0027)	2.74e-17	---	0.0086 (0.0027)	0.001457	+-+	N	-0.0014	0.491	NA	6:135097880:T:C (1)	9.16756e-27	ALDH8A1 (-),HBS1L (-),CTA-212D2.2 (-)	Nerve_Tibial (-),Esophagus_Muscularis (-),Muscle_Skeletal (-),Artery_Tibial (-),Thyroid (-),Adipose_Subcutaneous (-),Skin_Not_Sun_Exposed_Suprapubic (-),Esophagus_Mucosa (-),Breast_Mammary_Tissue (-),Colon_Sigmoid (-),Esophagus_Gastroesophageal_Junction (-),Lung (-),Testis (-),Skin_Sun_Exposed_Lower_leg (-),Artery_Aorta (-),Heart_Left_Ventricle (-),Brain_Cerebellum (-),Stomach (-),Pancreas (-),Pi…	FALSE	TRUE	1.043	0.256	1.008	0.696	0.997	0.828	1.056	0.198	1.029	0.107	1.021	0.296
6:13530385:C:T	GFOD1	intergenic	0.306	-0.0276 (0.0026)	1.34e-26	---	-5e-04 (0.0026)	0.8484	+--	N	-0.0016	0.396	NA	6:13530399:T:C (1)	5.93777e-49	GFOD1 (+)	Cells_Cultured_fibroblasts (+),Lung (+),Adrenal_Gland (-),Skin_Sun_Exposed_Lower_leg (+)	FALSE	FALSE	1.041	0.258	0.996	0.855	1.012	0.439	0.954	0.244	0.978	0.181	1.025	0.2
6:16752916:G:A	ATXN1	intronic	0.142	-0.02 (0.0034)	4.99e-09	---	0.0101 (0.0034)	0.002934	+++	N	-0.0054	0.0289	NA	6:16752916:G:A (1)	5.96255e-25	ATXN1 (-)	Whole_Blood (-)	FALSE	FALSE	0.95	0.244	1.014	0.588	0.985	0.468	1.01	0.845	0.969	0.156	0.969	0.217
6:21927492:G:A	SOX4	intergenic	0.281	-0.0168 (0.0026)	2.26e-10	---	0.0064 (0.0026)	0.01444	+-+	N	-0.0074	0.000127	NA	NA	NA	NA	NA	FALSE	FALSE	0.922	0.0338	1.004	0.834	0.979	0.185	1.032	0.45	0.963	0.0287	0.945	0.00377
6:26098246:T:C	HFE	3_prime_UTR	0.074	0.0318 (0.0045)	2.49e-12	+++	0.0097 (0.0045)	0.03112	-++	N	-0.0109	0.00111	6:26092913:G:A(0.990132,HFE,missense)	6:26098246:T:C (1)	9.9038e-25	U91328.19 (-)	Adipose_Subcutaneous (-),Muscle_Skeletal (-),Cells_Cultured_fibroblasts (-),Lung (-),Breast_Mammary_Tissue (-),Skin_Sun_Exposed_Lower_leg (-),Adipose_Visceral_Omentum (-),Nerve_Tibial (-),Skin_Not_Sun_Exposed_Suprapubic (-),Artery_Aorta (-),Esophagus_Muscularis (-),Esophagus_Mucosa (-),Thyroid (-),Heart_Left_Ventricle (-),Vagina (-),Artery_Tibial (-),Heart_Atrial_Appendage (-)	FALSE	TRUE	1.272	4.68e-05	1.16	4.07e-05	1.105	0.000539	1.302	0.00057	1.067	0.043	1.092	0.0142
6:31379243:G:A	HLA-B	intergenic	0.179	0.0254 (0.0032)	1.78e-15	+++	0.0059 (0.0032)	0.0629	+++	N	0.0003	0.884	NA	6:31379243:G:A (1)	1.23366e-30	XXbac-BPG181B23.7 (-),HLA-C (+),NOTCH4 (+),MIR6891 (+),MICA (-),ZBTB12 (+),PSORS1C3 (-),XXbac-BPG299F13.17 (+)	Thyroid (-),Skin_Sun_Exposed_Lower_leg (-),Lung (-),Adipose_Subcutaneous (-),Skin_Not_Sun_Exposed_Suprapubic (-),Muscle_Skeletal (-),Whole_Blood (+),Cells_Cultured_fibroblasts (-),Heart_Left_Ventricle (-),Esophagus_Muscularis (-),Nerve_Tibial (-),Testis (-),Stomach (-),Adipose_Visceral_Omentum (-),Artery_Tibial (-),Esophagus_Mucosa (-),Spleen (-),Artery_Aorta (-),Esophagus_Gastroesophageal_Juncti…	FALSE	TRUE	0.995	0.995	1.001	0.961	0.986	0.444	0.919	0.0864	0.992	0.677	0.975	0.264
6:32317471:G:A	C6orf10	intronic	0.617	-0.0262 (0.0024)	6.8e-27	---	7e-04 (0.0024)	0.7629	+-+	N	0.0076	2.06e-05	NA	6:32317471:G:A (1)	1.80726e-28	HLA-DRB5 (-),HLA-DRB6 (+),HLA-DQA2 (+),HLA-DRB1 (-),HLA-DQB2 (+),HLA-DQB1 (-),PRRT1 (+),HLA-DRB9 (+),HLA-DOB (-)	Whole_Blood (-),Thyroid (-),Esophagus_Mucosa (-),Adipose_Subcutaneous (-),Muscle_Skeletal (-),Artery_Tibial (+),Nerve_Tibial (+),Lung (+),Skin_Not_Sun_Exposed_Suprapubic (+),Skin_Sun_Exposed_Lower_leg (-),Heart_Left_Ventricle (-),Testis (+),Artery_Aorta (-),Adipose_Visceral_Omentum (-),Heart_Atrial_Appendage (-),Colon_Transverse (-),Esophagus_Muscularis (+),Breast_Mammary_Tissue (-),Esophagus_Gas…	FALSE	TRUE	0.971	0.411	1.013	0.487	1.015	0.309	1.031	0.414	1.032	0.0451	1.019	0.297
6:32614824:C:T	HLA-DQA1	intergenic	0.346	0.0568 (0.0026)	3.69e-107	+++	0.0038 (0.0026)	0.1399	+++	N	-0.0022	0.246	NA	6:32614824:C:T (1)	7.27864e-24	HLA-DRB6 (+),HLA-DQA1 (-),HLA-DQA2 (+),XXbac-BPG154L12.4 (+),HLA-DRB9 (+)	Muscle_Skeletal (+),Thyroid (+),Artery_Tibial (+),Skin_Sun_Exposed_Lower_leg (+),Lung (+),Adipose_Subcutaneous (+),Artery_Aorta (+),Adipose_Visceral_Omentum (+),Skin_Not_Sun_Exposed_Suprapubic (+),Esophagus_Muscularis (+),Nerve_Tibial (+),Whole_Blood (+),Heart_Left_Ventricle (+),Heart_Atrial_Appendage (+),Breast_Mammary_Tissue (+),Pancreas (+),Cells_Cultured_fibroblasts (+),Esophagus_Gastroesopha…	FALSE	TRUE	1.012	0.647	1.009	0.672	1.016	0.333	1.068	0.13	1.017	0.366	1.034	0.105
6:32660662:G:A	HLA-DQB1	intronic	0.418	-0.0382 (0.0024)	4.95e-55	---	-0.0048 (0.0024)	0.04774	---	N	0.0031	0.0867	NA	6:32659175:T:C (0.90387)	7.38769e-55	HLA-DQB1 (-),HLA-DQB2 (+),HLA-DRB6 (+),HLA-DQA1 (-),HLA-DQA2 (+),HLA-DRB1 (-),HLA-DQB1-AS1 (-),HLA-DRB9 (+),C4A (-),AGER (+),NOTCH4 (-),HLA-DRB5 (-),RNF5 (-)	Skin_Sun_Exposed_Lower_leg (-),Thyroid (-),Whole_Blood (-),Skin_Not_Sun_Exposed_Suprapubic (-),Adipose_Subcutaneous (+),Artery_Tibial (-),Muscle_Skeletal (+),Nerve_Tibial (-),Lung (-),Esophagus_Mucosa (-),Adipose_Visceral_Omentum (+),Esophagus_Muscularis (+),Stomach (-),Breast_Mammary_Tissue (+),Colon_Transverse (-),Artery_Aorta (-),Pancreas (-),Brain_Cortex (-),Esophagus_Gastroesophageal_Junctio…	TRUE	TRUE	1.01	0.768	1.055	0.00543	1.024	0.128	0.996	0.919	0.997	0.843	0.99	0.615
6:32706116:C:A	HLA-DQA2	intergenic	0.141	-0.0792 (0.0034)	1.27e-118	---	-0.0077 (0.0034)	0.02227	-+-	N	0.0117	2.8e-06	NA	6:32711549:C:T (1)	6.58716e-42	C4A (-),HLA-DQB1 (-),C4B (+),CYP21A1P (-),HLA-DMA (+),HLA-DQB1-AS1 (-),CYP21A2 (+),HLA-DQB2 (+),HLA-DMB (+),HLA-DRB5 (-),RNF5 (-),LY6G6C (+),NOTCH4 (-),HLA-DQA1 (-),TNXA (-),STK19B (-),HLA-DRB1 (+),HLA-DRB9 (+)	Thyroid (-),Nerve_Tibial (-),Lung (-),Cells_Cultured_fibroblasts (-),Skin_Not_Sun_Exposed_Suprapubic (-),Skin_Sun_Exposed_Lower_leg (-),Esophagus_Mucosa (-),Esophagus_Muscularis (-),Whole_Blood (-),Adipose_Subcutaneous (-),Muscle_Skeletal (-),Artery_Aorta (-),Testis (-),Esophagus_Gastroesophageal_Junction (-),Artery_Tibial (-),Liver (-),Heart_Atrial_Appendage (-),Heart_Left_Ventricle (-),Adipose_…	TRUE	TRUE	0.966	0.371	1.044	0.11	1.01	0.635	0.997	0.964	0.982	0.452	0.954	0.0783
6:33080690:G:T	HLA-DPB1|HLA-DPA1	missense|5_prime_UTR	0.21	0.0345 (0.0029)	4.79e-32	+++	6e-04 (0.0029)	0.8243	+-+	N	0.0026	0.228	NA	6:33080690:G:T (1)	2.80398e-54	HLA-DPB2 (+),RPL32P1 (-),HLA-DPA1 (-),HSD17B8 (-),HLA-DPB1 (+)	Skin_Sun_Exposed_Lower_leg (+),Adipose_Subcutaneous (+),Skin_Not_Sun_Exposed_Suprapubic (+),Nerve_Tibial (+),Artery_Tibial (+),Lung (+),Thyroid (+),Whole_Blood (+),Esophagus_Muscularis (+),Adipose_Visceral_Omentum (+),Breast_Mammary_Tissue (+),Esophagus_Mucosa (+),Artery_Aorta (+),Esophagus_Gastroesophageal_Junction (+),Cells_Cultured_fibroblasts (-),Colon_Sigmoid (+),Artery_Coronary (+),Spleen (…	FALSE	TRUE	1.005	0.931	1.028	0.237	1.038	0.0432	0.982	0.699	1.032	0.122	1.03	0.199
6:35185788:G:C	SCUBE3	intergenic	0.175	0.0251 (0.0031)	1.09e-15	+++	-0.0025 (0.0031)	0.4188	-+-	Y	0.0009	0.676	NA	6:35185788:G:C (1)	1.23728e-50	DEF6 (+),ZNF76 (+),TCP11 (-),SCUBE3 (-),RPL10A (-)	Whole_Blood (+),Skin_Sun_Exposed_Lower_leg (-),Nerve_Tibial (+),Adipose_Subcutaneous (+),Cells_Cultured_fibroblasts (-),Skin_Not_Sun_Exposed_Suprapubic (-),Testis (+),Pituitary (-),Artery_Tibial (-),Adrenal_Gland (+),Muscle_Skeletal (-),Esophagus_Muscularis (-)	FALSE	TRUE	1.034	0.513	0.996	0.851	0.991	0.632	1.004	0.927	0.997	0.88	1.005	0.833
6:43790159:C:A	VEGFA	downstream	0.482	0.0194 (0.0024)	3.04e-16	+++	6e-04 (0.0024)	0.7973	++-	N	-0.0113	5.79e-11	NA	NA	NA	NA	NA	FALSE	FALSE	1.045	0.214	0.979	0.231	1.004	0.778	0.972	0.438	1.001	0.954	1.028	0.114
6:43828190:T:C	VEGFA	intergenic	0.301	-0.015 (0.0026)	1.13e-08	---	-0.003 (0.0026)	0.2421	---	N	0.0043	0.0242	NA	NA	NA	NA	NA	FALSE	FALSE	0.955	0.228	1.004	0.857	0.998	0.914	0.987	0.756	1.001	0.96	0.984	0.398
7:127632766:G:A	PAX4	intergenic	0.294	-0.0164 (0.0026)	4.11e-10	---	-0.0019 (0.0026)	0.4552	+--	N	-0.003	0.115	NA	7:127632766:G:A (1)	6.0842e-49	SND1 (-),LRRC4 (-)	Artery_Tibial (-),Nerve_Tibial (-),Adipose_Subcutaneous (-),Esophagus_Muscularis (-),Adipose_Visceral_Omentum (-),Cells_Cultured_fibroblasts (-),Muscle_Skeletal (-),Colon_Sigmoid (-),Esophagus_Gastroesophageal_Junction (-),Artery_Aorta (-),Artery_Coronary (-),Brain_Putamen_basal_ganglia (-),Skin_Sun_Exposed_Lower_leg (-),Breast_Mammary_Tissue (-),Adrenal_Gland (-),Lung (-)	FALSE	TRUE	0.973	0.433	1.064	0.00181	1.034	0.0318	1.065	0.122	1.008	0.633	0.987	0.519
7:129124683:C:T	RP11-286H14.4	upstream	0.11	0.0221 (0.0038)	6.58e-09	+++	-5e-04 (0.0038)	0.8895	--+	Y	-0.0027	0.334	NA	NA	NA	NA	NA	FALSE	FALSE	1.072	0.175	1.029	0.336	1.045	0.0652	1.091	0.161	1.03	0.262	1.079	0.0102
7:135192222:A:G	WDR91	intronic	0.732	0.0199 (0.0027)	1.35e-13	+++	0.0022 (0.0027)	0.4178	+++	N	-0.0018	0.364	7:135207209:G:A(0.993459,WDR91,splice_region)7:135204389:G:A(0.991161,WDR91,missense)	7:135192222:A:G (1)	2.69657e-25	WDR91 (+),C7orf49 (+),AC009542.2 (-)	Esophagus_Mucosa (+),Stomach (+),Adrenal_Gland (-),Lung (+),Testis (-),Spleen (+)	FALSE	FALSE	1.053	0.19	0.997	0.898	1.009	0.581	0.946	0.176	1.014	0.428	1.036	0.07
7:17872129:G:T	SNX13	intronic	0.399	-0.0252 (0.0024)	2.33e-25	---	-0.0015 (0.0024)	0.5284	---	N	0.0011	0.529	NA	7:17872129:G:T (1)	5.33533e-15	SNX13 (+),RP11-511H23.2 (-)	Nerve_Tibial (+),Testis (+),Esophagus_Muscularis (-)	FALSE	FALSE	1.005	0.937	0.961	0.0272	0.973	0.058	0.969	0.399	0.99	0.505	0.992	0.657
7:7233809:G:A	C1GALT1	upstream	0.635	-0.0213 (0.0025)	1.06e-17	---	0.0079 (0.0025)	0.001287	+-+	N	0.0013	0.469	NA	7:7233809:G:A (1)	2.30128e-37	C1GALT1 (+)	Muscle_Skeletal (+),Thyroid (+),Nerve_Tibial (+),Esophagus_Muscularis (+),Adipose_Subcutaneous (+),Artery_Tibial (+),Heart_Atrial_Appendage (+),Heart_Left_Ventricle (+),Testis (+),Lung (+),Pituitary (+),Adipose_Visceral_Omentum (+),Esophagus_Gastroesophageal_Junction (+),Adrenal_Gland (+),Artery_Aorta (+),Cells_Cultured_fibroblasts (+)	FALSE	TRUE	1.069	0.0772	1	0.991	0.997	0.82	0.98	0.603	0.997	0.84	0.997	0.85
7:87504050:T:C	ABCB1	3_prime_UTR	0.139	-0.0192 (0.0034)	2.12e-08	+--	-0.0042 (0.0034)	0.2183	-+-	N	-0.0034	0.172	NA	7:87504050:T:C (1)	4.82905e-24	ABCB4 (+)	Testis (+)	FALSE	FALSE	0.951	0.263	0.982	0.471	0.983	0.406	0.954	0.37	0.97	0.167	0.973	0.274
7:92594204:A:C	FAM133B	upstream	0.853	0.0185 (0.0034)	4.84e-08	+++	0.0014 (0.0034)	0.6681	+-+	N	0.0005	0.828	NA	NA	NA	NA	NA	FALSE	FALSE	1.042	0.422	1.01	0.692	1.016	0.444	0.938	0.223	1.012	0.595	1.028	0.269
7:98233833:G:A	TECPR1	synonymous	0.234	0.0159 (0.0028)	1.58e-08	+++	-0.002 (0.0028)	0.4677	-+-	N	0.0011	0.587	NA	7:98233833:G:A (1)	8.57911e-54	RP11-307C18.1 (+),BAIAP2L1 (+),TECPR1 (+),BRI3 (-)	Adipose_Subcutaneous (+),Artery_Tibial (+),Muscle_Skeletal (+),Skin_Sun_Exposed_Lower_leg (-),Artery_Aorta (+),Nerve_Tibial (+),Lung (+),Adipose_Visceral_Omentum (+),Thyroid (+),Skin_Not_Sun_Exposed_Suprapubic (+),Whole_Blood (-),Breast_Mammary_Tissue (+),Esophagus_Muscularis (+),Heart_Atrial_Appendage (+),Esophagus_Gastroesophageal_Junction (+),Testis (-),Spleen (+),Artery_Coronary (+),Brain_Cau…	TRUE	TRUE	1.042	0.263	1.012	0.566	1.023	0.176	1.027	0.544	1.003	0.877	1.026	0.213
8:125495066:T:C	TRIB1	intergenic	0.7	-0.0286 (0.0026)	3.03e-28	---	-0.0197 (0.0026)	1.76e-14	---	N	0.011	5.21e-09	NA	NA	NA	NA	NA	FALSE	FALSE	0.865	7.65e-05	0.906	3.72e-07	0.912	1.62e-09	0.862	0.000205	0.901	4.67e-10	0.864	1.53e-14
8:125508302:G:A	TRIB1	intergenic	0.218	0.0248 (0.0029)	7.35e-18	+++	0.0089 (0.0029)	0.001927	+++	N	-0.0096	4.24e-06	NA	NA	NA	NA	NA	FALSE	FALSE	1.102	0.0122	1.08	0.000353	1.056	0.00132	1.183	0.000145	1.083	1.72e-05	1.085	0.00011
8:133540088:G:A	ST3GAL1	intronic	0.182	-0.0189 (0.0031)	7.91e-10	---	-0.001 (0.003)	0.748	--+	N	-0.0029	0.201	NA	NA	NA	NA	NA	FALSE	FALSE	1.042	0.34	0.96	0.0762	0.975	0.152	0.934	0.149	0.976	0.22	0.997	0.891
8:141217755:T:A	SLC45A4	intronic	0.593	0.0248 (0.0024)	1.59e-24	+++	3e-04 (0.0024)	0.8993	++-	N	-0.001	0.56	8:141212346:T:C(0.945588,SLC45A4,missense)	8:141217755:T:A (1)	3.04693e-15	SLC45A4 (-)	Thyroid (-),Colon_Sigmoid (-)	FALSE	FALSE	1.04	0.266	1.039	0.0356	1.037	0.0098	1.117	0.00306	1.049	0.00213	1.038	0.0352
8:143560999:C:T	GSDMD	splice_region	0.219	0.0163 (0.0029)	1.46e-08	+++	0.0044 (0.0029)	0.1229	+++	Y	-0.003	0.156	8:143560999:C:T(1,GSDMD,splice_region)	8:143560999:C:T (1)	3.53369e-63	GSDMD (+),NAPRT (-),RP11-661A12.9 (-),MROH6 (-)	Cells_Cultured_fibroblasts (+),Muscle_Skeletal (-),Thyroid (-),Skin_Sun_Exposed_Lower_leg (-),Whole_Blood (-),Nerve_Tibial (-),Adipose_Subcutaneous (-),Skin_Not_Sun_Exposed_Suprapubic (-),Artery_Tibial (-),Adipose_Visceral_Omentum (-),Esophagus_Muscularis (-),Esophagus_Mucosa (-),Lung (-),Artery_Aorta (-),Esophagus_Gastroesophageal_Junction (-),Breast_Mammary_Tissue (-),Adrenal_Gland (-),Pancreas…	FALSE	TRUE	1.048	0.254	0.984	0.456	1.003	0.854	0.992	0.859	1.023	0.23	1.033	0.126
8:23016020:G:A	RHOBTB2|TNFRSF10B	intronic|downstream	0.59	-0.02 (0.0024)	1.76e-16	---	9e-04 (0.0024)	0.7201	-++	N	0.0011	0.545	NA	8:23016020:G:A (1)	3.72789e-11	RP11-875O11.1 (-)	Breast_Mammary_Tissue (-),Esophagus_Muscularis (-)	FALSE	FALSE	1.005	0.819	0.974	0.151	0.986	0.309	0.969	0.397	0.98	0.201	0.987	0.474
8:58549724:C:T	SDCBP	upstream	0.321	-0.0196 (0.0025)	1.53e-14	---	0.0098 (0.0025)	9.55e-05	+++	N	0.0036	0.0536	NA	8:58549724:C:T (1)	8.83083e-23	SDCBP (+),CYP7A1 (+),NSMAF (+)	Colon_Sigmoid (+),Nerve_Tibial (+),Spleen (+),Heart_Atrial_Appendage (-),Colon_Transverse (+),Thyroid (-),Heart_Left_Ventricle (-),Whole_Blood (+)	FALSE	FALSE	1.081	0.0386	1.009	0.651	1.011	0.449	0.973	0.49	1.016	0.328	1.036	0.058
8:60628714:T:C	RAB2A	intergenic	0.38	0.0203 (0.0024)	1.31e-16	+++	-0.0071 (0.0024)	0.003244	---	N	-0.0023	0.191	NA	8:60628714:T:C (1)	1.29545e-46	RAB2A (+),LINC01301 (-)	Cells_Cultured_fibroblasts (+),Artery_Tibial (+),Esophagus_Muscularis (+),Skin_Sun_Exposed_Lower_leg (+),Colon_Transverse (+),Skin_Not_Sun_Exposed_Suprapubic (+),Heart_Left_Ventricle (+),Artery_Aorta (+),Thyroid (+),Lung (+),Muscle_Skeletal (+),Heart_Atrial_Appendage (+),Esophagus_Mucosa (+),Spleen (+),Esophagus_Gastroesophageal_Junction (+),Stomach (+),Testis (-),Liver (+),Nerve_Tibial (+),Adipo…	TRUE	TRUE	1.037	0.304	0.98	0.27	0.989	0.462	1.048	0.21	1.012	0.457	1.002	0.906
8:71557815:T:C	EYA1	intergenic	0.086	0.0316 (0.0042)	8.16e-14	+-+	0.0113 (0.0042)	0.006921	+++	N	-0.0041	0.19	NA	8:71557815:T:C (1)	1.73255e-19	EYA1 (+)	Adipose_Subcutaneous (+),Artery_Tibial (+),Testis (+),Nerve_Tibial (+)	FALSE	TRUE	1.014	0.928	1.078	0.0215	1.042	0.112	1.162	0.0268	1.029	0.314	1.04	0.221
8:8349237:A:G	SGK223	intronic	0.512	0.0232 (0.0024)	2.2e-22	+++	0.0019 (0.0024)	0.4159	+-+	N	0.0167	1.15e-21	NA	8:8349237:A:G (1)	7.72828e-50	FAM86B3P (+),ALG1L13P (+),PRAG1 (-),FAM85B (-),ERI1 (-),RPL10P19 (+)	Cells_Cultured_fibroblasts (+),Esophagus_Mucosa (+),Thyroid (-),Testis (-),Skin_Not_Sun_Exposed_Suprapubic (+),Skin_Sun_Exposed_Lower_leg (+),Nerve_Tibial (-),Artery_Tibial (-),Adipose_Visceral_Omentum (+),Pituitary (-),Brain_Cortex (-),Colon_Transverse (+),Brain_Cerebellum (-),Brain_Cerebellar_Hemisphere (-),Brain_Anterior_cingulate_cortex_BA24 (-),Brain_Caudate_basal_ganglia (-),Brain_Nucleus_a…	FALSE	TRUE	0.972	0.467	0.979	0.233	0.987	0.356	1.007	0.839	1	0.977	0.993	0.685
8:9325848:A:G	PPP1R3B	intergenic	0.91	-0.0359 (0.0041)	5.15e-18	---	-0.011 (0.0041)	0.007636	---	N	0.0015	0.612	NA	NA	NA	NA	NA	FALSE	FALSE	0.949	0.323	0.987	0.684	0.963	0.135	1.023	0.729	0.951	0.0693	0.926	0.0137
9:100569123:T:C	TMEFF1|MSANTD3-TMEFF1	intronic|intronic	0.416	0.0202 (0.0024)	5.55e-17	+++	-7e-04 (0.0024)	0.7712	+--	N	0.0057	0.00118	NA	9:100569123:T:C (1)	2.28004e-61	MURC (-)	Muscle_Skeletal (-),Heart_Atrial_Appendage (-)	FALSE	FALSE	0.97	0.342	0.997	0.877	1.004	0.769	0.97	0.42	0.993	0.659	0.986	0.436
9:104903697:C:G	ABCA1	5_prime_UTR	0.125	-0.0242 (0.0036)	1.87e-11	---	0.0066 (0.0036)	0.06688	-++	N	0.0072	0.00583	NA	NA	NA	NA	NA	FALSE	FALSE	0.887	0.0183	0.976	0.372	0.979	0.312	0.956	0.411	0.976	0.301	0.956	0.0841
9:114386150:G:T	AKNA	intronic	0.485	-0.0328 (0.0024)	6.8e-43	---	-0.0144 (0.0024)	1.38e-09	---	N	-0.0039	0.0237	NA	9:114386150:G:T (1)	1.49244e-31	AKNA (-)	Esophagus_Muscularis (-),Colon_Sigmoid (-),Esophagus_Gastroesophageal_Junction (-),Heart_Atrial_Appendage (-)	FALSE	FALSE	0.917	0.0119	0.997	0.865	0.975	0.0738	0.976	0.498	0.94	5.77e-05	0.937	0.000167
9:123256436:A:G	STRBP	intronic	0.109	0.0246 (0.0038)	1.36e-10	+++	-0.0065 (0.0038)	0.08855	+--	N	-0.006	0.0308	NA	9:123256436:A:G (1)	3.63915e-15	RABGAP1 (+)	Testis (+),Skin_Sun_Exposed_Lower_leg (+),Skin_Not_Sun_Exposed_Suprapubic (+)	FALSE	FALSE	0.919	0.116	1.054	0.0798	1.023	0.35	1.036	0.571	0.962	0.147	0.951	0.0936
9:129804387:G:A	TOR1B	intronic	0.095	-0.0261 (0.0041)	1.52e-10	---	-0.0225 (0.004)	2.74e-08	---	N	0.0005	0.864	NA	9:129804387:G:A (1)	1.76463e-29	TOR1B (-),C9orf78 (-),TOR1A (-)	Cells_Cultured_fibroblasts (-),Whole_Blood (-),Pancreas (-),Esophagus_Mucosa (-),Lung (-),Colon_Transverse (-)	FALSE	FALSE	0.857	0.012	0.945	0.0638	0.951	0.0369	0.81	0.00088	0.918	0.00127	0.898	0.000364
9:130307462:C:A	HMCN2	stop_gained	0.025	-0.0552 (0.0083)	2.44e-11	---	0.0146 (0.0082)	0.07503	+++	N	-0.0146	0.0165	9:130307462:C:A(1,HMCN2,stop_gained)	NA	NA	NA	NA	FALSE	FALSE	0.894	0.463	1.072	0.268	1.052	0.304	1.236	0.0983	1.079	0.16	1.043	0.492
9:133278537:C:T	ABO	upstream	0.118	-0.0448 (0.0037)	3.89e-34	---	0.0037 (0.0037)	0.3064	-++	N	0.0031	0.25	NA	9:133278537:C:T (1)	5.32683e-19	SURF1 (-),ABO (-),REXO4 (-)	Adipose_Subcutaneous (-),Whole_Blood (-),Colon_Transverse (-),Esophagus_Muscularis (-),Skin_Sun_Exposed_Lower_leg (-),Nerve_Tibial (-),Adipose_Visceral_Omentum (+),Heart_Atrial_Appendage (-),Esophagus_Mucosa (-),Muscle_Skeletal (-),Cells_Cultured_fibroblasts (-),Thyroid (-),Lung (-),Heart_Left_Ventricle (-),Esophagus_Gastroesophageal_Junction (-),Skin_Not_Sun_Exposed_Suprapubic (-),Breast_Mammary…	FALSE	TRUE	1.104	0.03	1.085	0.0029	1.041	0.0614	1.161	0.00754	1.035	0.144	1.046	0.0878
9:133289021:T:G	ABO	intergenic	0.099	-0.0288 (0.004)	4.98e-13	---	-0.0067 (0.004)	0.08758	---	N	0.0022	0.451	NA	NA	NA	NA	NA	FALSE	FALSE	1.026	0.616	0.933	0.018	0.974	0.26	0.89	0.0515	1.019	0.446	1.017	0.561
9:134020857:G:A	LINC00094	upstream	0.267	0.015 (0.0027)	2.73e-08	+++	-0.0025 (0.0027)	0.3414	+--	N	-0.0072	0.000229	NA	9:134020857:G:A (1)	2.17357e-32	LINC00094 (+),BRD3 (-)	Muscle_Skeletal (+),Thyroid (+),Esophagus_Muscularis (+),Colon_Sigmoid (+),Esophagus_Gastroesophageal_Junction (+),Testis (-),Prostate (+),Cells_Cultured_fibroblasts (-),Adipose_Subcutaneous (-),Artery_Tibial (-),Heart_Atrial_Appendage (+),Nerve_Tibial (-),Liver (+),Pituitary (-),Stomach (+),Skin_Not_Sun_Exposed_Suprapubic (-)	TRUE	TRUE	1.067	0.0635	1.026	0.2	1.017	0.286	1.018	0.66	0.999	0.933	1.022	0.275
9:137068639:G:A	SAPCD2	intronic	0.241	0.0159 (0.0028)	1.03e-08	+++	-0.0011 (0.0028)	0.6839	-+-	N	0.0032	0.119	NA	9:137069014:G:T (1)	4.98456e-34	DPP7 (-),MAN1B1 (-),UAP1L1 (+),FUT7 (+),MAN1B1-AS1 (+),ENTPD2 (+),SAPCD2 (+),C9orf139 (-),ABCA2 (-),C9orf142 (-)	Cells_Cultured_fibroblasts (-),Skin_Sun_Exposed_Lower_leg (-),Artery_Tibial (-),Esophagus_Mucosa (-),Adipose_Subcutaneous (-),Whole_Blood (-),Nerve_Tibial (-),Brain_Cerebellum (-),Skin_Not_Sun_Exposed_Suprapubic (-),Thyroid (+),Esophagus_Muscularis (+),Brain_Cerebellar_Hemisphere (-),Adipose_Visceral_Omentum (-),Pancreas (-),Lung (-),Testis (-),Colon_Transverse (-),Esophagus_Gastroesophageal_Junc…	FALSE	TRUE	0.959	0.287	0.991	0.678	1.016	0.359	0.948	0.221	0.991	0.61	1	0.997
9:33108248:T:G	B4GALT1	downstream	0.571	0.0296 (0.0024)	4.32e-34	+++	-0.0026 (0.0024)	0.2728	+--	N	0.0039	0.027	NA	9:33108248:T:G (1)	7.01769e-13	B4GALT1 (-),APTX (+)	Muscle_Skeletal (-),Cells_Cultured_fibroblasts (+)	FALSE	FALSE	1.045	0.104	1.02	0.294	1.009	0.544	1.024	0.534	1.007	0.656	1.015	0.405
9:70447229:C:G	KLF9	intergenic	0.14	-0.0215 (0.0034)	3.51e-10	---	-0.0096 (0.0034)	0.004651	---	Y	0.0038	0.125	NA	NA	NA	NA	NA	FALSE	FALSE	0.904	0.0566	0.998	0.932	1.006	0.787	1.028	0.605	1.013	0.569	0.985	0.555
9:79664852:C:T	TLE4	intronic	0.099	0.0359 (0.004)	5.12e-19	+++	-0.0072 (0.004)	0.0736	-+-	N	0.0033	0.261	NA	NA	NA	NA	NA	FALSE	FALSE	1.015	0.723	0.985	0.638	1.023	0.385	0.926	0.25	1.029	0.319	1.049	0.137
9:83894415:T:C	KIF27	intronic	0.255	0.0196 (0.0027)	6.15e-13	+++	0.0049 (0.0027)	0.0692	-++	N	-0.0057	0.00439	NA	9:83894415:T:C (1)	3.86601e-19	RMI1 (-),GKAP1 (-)	Testis (-),Cells_Cultured_fibroblasts (-),Cells_EBV-transformed_lymphocytes (+),Thyroid (-),Adipose_Subcutaneous (+),Stomach (+)	FALSE	TRUE	1.009	0.831	1.01	0.613	0.993	0.642	1.074	0.0866	0.984	0.347	0.984	0.427
9:93130444:T:C	NINJ1	intronic	0.253	-0.0225 (0.0028)	4.19e-16	---	0.0012 (0.0027)	0.6738	--+	N	-0.0001	0.958	NA	9:93130444:T:C (1)	1.8447e-21	CARD19 (-),NINJ1 (+)	Cells_Cultured_fibroblasts (-),Thyroid (+),Nerve_Tibial (-),Testis (-)	FALSE	FALSE	1.016	0.767	0.963	0.0719	0.978	0.174	0.976	0.567	1.01	0.59	1.003	0.895
9:95491194:G:A	PTCH1	intronic	0.092	-0.0245 (0.0041)	2.44e-09	+--	0.0039 (0.0041)	0.3413	+++	N	-0.0006	0.842	NA	9:95491194:G:A (1)	1.00865e-18	PTCH1 (+)	Spleen (+),Cells_Cultured_fibroblasts (+),Whole_Blood (+)	FALSE	FALSE	1.127	0.0343	0.994	0.847	0.988	0.624	1.013	0.84	0.951	0.0584	0.981	0.525
10:100152437:C:T	ERLIN1	intronic	0.495	-0.0485 (0.0024)	2.23e-92	---	-0.0136 (0.0024)	8.43e-09	---	N	-0.0024	0.165	10:100152307:T:C(0.998828,ERLIN1,missense)	10:100152437:C:T (1)	1.37011e-95	CWF19L1 (+),PHBP9 (+),BLOC1S2 (+)	Artery_Tibial (+),Esophagus_Mucosa (+),Muscle_Skeletal (+),Thyroid (+),Skin_Not_Sun_Exposed_Suprapubic (+),Skin_Sun_Exposed_Lower_leg (+),Esophagus_Muscularis (+),Nerve_Tibial (+),Cells_Cultured_fibroblasts (+),Artery_Aorta (+),Lung (+),Adipose_Subcutaneous (+),Adipose_Visceral_Omentum (+),Colon_Transverse (+),Heart_Left_Ventricle (+),Esophagus_Gastroesophageal_Junction (+),Stomach (+),Breast_Mam…	TRUE	TRUE	0.939	0.0604	0.966	0.0525	0.947	0.000113	1.001	0.987	0.943	0.000161	0.932	5.75e-05
10:102626552:T:A	SUFU	intronic	0.56	0.0133 (0.0024)	3.01e-08	+++	-0.004 (0.0024)	0.09194	++-	Y	-0.0072	4.02e-05	NA	10:102626552:T:A (1)	1.76169e-78	MFSD13A (-),RPARP-AS1 (+),TRIM8 (+),ACTR1A (-),SFXN2 (+),AS3MT (-)	Thyroid (-),Nerve_Tibial (-),Esophagus_Muscularis (-),Adipose_Subcutaneous (-),Colon_Sigmoid (-),Artery_Aorta (-),Esophagus_Gastroesophageal_Junction (-),Brain_Cerebellum (-),Breast_Mammary_Tissue (-),Adipose_Visceral_Omentum (-),Brain_Cerebellar_Hemisphere (-),Spleen (-),Artery_Tibial (-),Heart_Left_Ventricle (-),Lung (-),Heart_Atrial_Appendage (-),Testis (+),Prostate (-),Small_Intestine_Termina…	TRUE	TRUE	1.009	0.833	1.02	0.276	1.02	0.168	1.073	0.056	1.036	0.0235	1.032	0.071
10:112174128:A:G	GPAM	intronic	0.722	-0.0204 (0.0026)	1.35e-14	---	-0.0149 (0.0026)	1.34e-08	---	N	0.009	2.91e-06	10:112180571:T:C(0.99252,GPAM,missense)	NA	NA	NA	NA	FALSE	FALSE	0.926	0.0304	0.922	4.07e-05	0.921	8.33e-08	0.858	0.000143	0.923	1.74e-06	0.912	1.59e-06
10:113006958:C:T	TCF7L2	intronic	0.144	0.0189 (0.0034)	2.22e-08	+++	0.0108 (0.0033)	0.001264	+++	N	0.0026	0.289	NA	NA	NA	NA	NA	FALSE	FALSE	0.955	0.302	1.007	0.792	1.003	0.891	1.05	0.346	1	0.991	0.983	0.497
10:113539198:A:G	HABP2	intergenic	0.094	0.0224 (0.0041)	4.75e-08	+++	0.0029 (0.0041)	0.4761	++-	N	0.0001	0.962	NA	NA	NA	NA	NA	FALSE	FALSE	1.022	0.734	1.013	0.661	0.99	0.682	1.04	0.533	0.976	0.357	0.988	0.695
10:116687864:C:T	HSPA12A	intronic	0.479	-0.0134 (0.0024)	1.85e-08	---	8e-04 (0.0024)	0.7407	++-	Y	-0.0017	0.322	NA	10:116687864:C:T (1)	3.23762e-54	HSPA12A (-),C10orf82 (-)	Thyroid (-),Adipose_Subcutaneous (-),Muscle_Skeletal (-),Esophagus_Muscularis (-),Spleen (-),Nerve_Tibial (-),Colon_Transverse (-),Adipose_Visceral_Omentum (-),Esophagus_Gastroesophageal_Junction (-),Skin_Sun_Exposed_Lower_leg (-),Colon_Sigmoid (-),Skin_Not_Sun_Exposed_Suprapubic (-),Heart_Left_Ventricle (-)	FALSE	TRUE	0.984	0.575	1.023	0.21	1.01	0.494	1.007	0.857	0.984	0.284	0.983	0.332
10:119665450:A:T	BAG3	intronic	0.214	0.0329 (0.0029)	8.98e-30	+++	-0.0013 (0.0029)	0.645	+--	Y	0.0043	0.0429	10:119670121:T:C(0.997097,BAG3,missense)	NA	NA	NA	NA	FALSE	FALSE	1.015	0.727	1.015	0.485	1.012	0.491	1.031	0.503	1.036	0.0658	1.034	0.118
10:119771208:A:G	INPP5F	intronic	0.41	0.0221 (0.0024)	6.08e-20	+++	-0.0056 (0.0024)	0.01935	---	Y	-0.0001	0.957	NA	NA	NA	NA	NA	FALSE	FALSE	1.035	0.393	1.021	0.242	1.013	0.383	1.033	0.382	1.022	0.158	1.022	0.211
10:17132254:A:T	CUBN	upstream	0.04	-0.0613 (0.0067)	4.6e-20	---	2e-04 (0.0066)	0.9742	-++	N	-0.0002	0.972	NA	NA	NA	NA	NA	FALSE	FALSE	1.095	0.209	0.963	0.471	0.986	0.73	1.014	0.899	0.982	0.697	0.961	0.437
10:17564265:C:T	HACD1	intergenic	0.015	-0.1245 (0.0102)	1.55e-34	---	-0.0055 (0.01)	0.5832	-+-	N	-0.0001	0.987	NA	NA	NA	NA	NA	FALSE	FALSE	0.801	0.121	0.965	0.635	0.931	0.233	1.084	0.604	0.94	0.35	0.86	0.0428
10:17620154:C:T	HACD1	upstream	0.013	-0.0638 (0.0107)	2.58e-09	---	-0.0046 (0.0105)	0.6612	+--	N	0.0044	0.572	NA	NA	NA	NA	NA	FALSE	FALSE	1.089	0.67	0.887	0.15	0.949	0.432	1.046	0.792	1.017	0.815	1.037	0.651
10:17625723:G:A	HACD1	intergenic	0.013	-0.1114 (0.011)	3.94e-24	---	0.0034 (0.0108)	0.7545	+-+	N	-0.0075	0.355	NA	NA	NA	NA	NA	FALSE	FALSE	0.971	0.849	1.109	0.239	1.143	0.0562	0.921	0.652	1.063	0.43	1.071	0.425
10:17650158:A:G	STAM	intronic	0.03	0.0639 (0.007)	9.88e-20	+++	-0.0029 (0.0069)	0.6735	-+-	N	-0.0075	0.145	NA	NA	NA	NA	NA	FALSE	FALSE	0.871	0.181	1.06	0.305	1.023	0.611	0.962	0.743	1.005	0.928	0.966	0.535
10:17655201:T:C	STAM	intronic	0.014	0.077 (0.0112)	5.96e-12	+++	-0.003 (0.011)	0.7876	--+	N	-0.0067	0.412	NA	NA	NA	NA	NA	FALSE	FALSE	1.211	0.375	1.059	0.499	1.022	0.747	0.993	0.967	1.034	0.656	1.037	0.667
10:17658573:C:T	STAM	intronic	0.029	0.1472 (0.008)	2.31e-76	+++	0.0059 (0.0079)	0.459	+-+	N	0.0043	0.46	NA	NA	NA	NA	NA	FALSE	FALSE	1.063	0.622	1.055	0.362	1.001	0.988	1.047	0.703	1.017	0.746	0.988	0.829
10:17675579:G:A	STAM	intronic	0.026	0.0557 (0.0075)	9.28e-14	+++	2e-04 (0.0074)	0.978	-+-	N	0.0005	0.932	NA	NA	NA	NA	NA	FALSE	FALSE	0.939	0.555	1.061	0.321	1.038	0.433	1.515	0.000906	1.099	0.0753	1.003	0.959
10:17680210:G:A	STAM	intronic	0.061	-0.0447 (0.0052)	1.51e-17	---	-0.0071 (0.0052)	0.1693	---	N	-0.0055	0.156	NA	NA	NA	NA	NA	FALSE	FALSE	0.969	0.649	0.986	0.726	0.988	0.71	1.153	0.099	1.018	0.626	0.998	0.966
10:17712813:A:G	STAM	intronic	0.299	0.0514 (0.0026)	1.42e-87	+++	0.0016 (0.0026)	0.5419	+++	N	0.0034	0.069	NA	10:17712813:A:G (1)	2.18079e-20	TMEM236 (-)	Muscle_Skeletal (-),Heart_Atrial_Appendage (-)	FALSE	FALSE	0.976	0.528	0.995	0.796	0.989	0.474	0.971	0.464	0.982	0.279	0.989	0.57
10:17719246:A:T	STAM	downstream	0.039	-0.0613 (0.0062)	6.59e-23	---	0.002 (0.0062)	0.7448	++-	N	-0.0086	0.0586	NA	NA	NA	NA	NA	FALSE	FALSE	1.032	0.683	0.976	0.613	1.007	0.849	1.081	0.416	1.035	0.394	1.032	0.497
10:17739092:T:C	TMEM236	intergenic	0.049	-0.054 (0.0062)	2.69e-18	---	0.0022 (0.0061)	0.7247	-++	N	-0.0069	0.127	NA	10:17739092:T:C (1)	1.50884e-10	STAM (-)	Muscle_Skeletal (-)	FALSE	FALSE	1.092	0.295	1.018	0.713	0.979	0.573	1.036	0.715	0.973	0.504	0.964	0.432
10:17746931:G:A	TMEM236	intergenic	0.05	-0.1408 (0.0062)	1.42e-112	---	0.0089 (0.0062)	0.1501	-++	N	0.001	0.826	NA	NA	NA	NA	NA	FALSE	FALSE	1.01	0.857	0.978	0.622	0.959	0.231	1.02	0.831	0.915	0.0187	0.924	0.0666
10:17803996:T:C	TMEM236	downstream	0.149	0.1568 (0.0036)	1.91e-417	?++	-0.0102 (0.0036)	0.003978	?--	N	0.0033	0.194	NA	NA	NA	NA	NA	FALSE	FALSE	1.012	0.851	0.995	0.843	1.017	0.421	0.939	0.265	1.024	0.323	1.055	0.0419
10:17835540:C:A	MRC1	intronic	0.119	-0.0569 (0.0038)	2.53e-51	+--	0.0091 (0.0037)	0.01476	+++	N	0.0006	0.83	NA	NA	NA	NA	NA	FALSE	FALSE	0.983	0.721	1.045	0.131	1.029	0.22	1.008	0.891	1.004	0.89	1.007	0.817
10:17958920:G:C	SLC39A12	intronic	0.051	-0.0869 (0.0056)	4.41e-55	---	0.0043 (0.0055)	0.4376	--+	N	-0.0063	0.118	NA	NA	NA	NA	NA	FALSE	FALSE	0.973	0.612	0.981	0.653	1.021	0.553	0.985	0.866	1.006	0.879	0.999	0.988
10:17971681:G:C	SLC39A12	intronic	0.015	0.1745 (0.0111)	1.01e-55	+++	-0.0117 (0.011)	0.2855	---	N	0.0108	0.185	NA	NA	NA	NA	NA	FALSE	FALSE	1.002	0.893	1.08	0.351	1.08	0.233	1.283	0.143	1.112	0.139	1.122	0.157
10:17974944:C:T	SLC39A12	intronic	0.431	-0.0878 (0.0024)	9.4e-292	---	0.0054 (0.0024)	0.02447	+++	N	-0.0015	0.381	NA	NA	NA	NA	NA	FALSE	FALSE	1.001	0.993	1.017	0.361	1.012	0.42	1.027	0.478	1.004	0.824	1.003	0.871
10:17986157:T:G	SLC39A12	intronic	0.012	-0.1647 (0.0125)	8.5e-40	---	0.007 (0.0124)	0.573	+++	N	-0.0098	0.283	NA	NA	NA	NA	NA	FALSE	FALSE	1.161	0.381	1.181	0.0808	1.101	0.203	1.045	0.823	0.96	0.625	0.954	0.621
10:17986721:A:T	SLC39A12	intronic	0.023	0.0503 (0.0079)	2.35e-10	+++	0.003 (0.0079)	0.7013	-++	N	-0.0015	0.803	NA	NA	NA	NA	NA	FALSE	FALSE	0.968	0.794	0.952	0.422	0.951	0.302	1.096	0.466	1.026	0.635	0.958	0.479
10:17988105:C:T	SLC39A12	intronic	0.406	0.0275 (0.0024)	2.11e-29	+++	0.0016 (0.0024)	0.5037	--+	N	0.0039	0.0307	NA	NA	NA	NA	NA	FALSE	FALSE	1.071	0.0358	0.997	0.861	0.995	0.704	1.013	0.736	1.006	0.691	1.005	0.786
10:17988181:G:A	SLC39A12	intronic	0.009	-0.1025 (0.0133)	1.41e-14	---	0.011 (0.0134)	0.4099	-++	N	0.0105	0.282	NA	NA	NA	NA	NA	FALSE	FALSE	0.899	0.394	0.973	0.79	1.006	0.946	0.732	0.146	0.931	0.429	0.981	0.854
10:18009203:C:T	SLC39A12	intronic	0.153	0.0802 (0.0034)	1.34e-123	+++	0.0017 (0.0034)	0.623	+++	N	0.001	0.693	NA	NA	NA	NA	NA	FALSE	FALSE	0.956	0.304	0.971	0.232	0.988	0.539	0.991	0.857	1.018	0.389	1.009	0.719
10:18010699:G:A	SLC39A12	intronic	0.58	0.0226 (0.0024)	2.16e-20	+++	7e-04 (0.0024)	0.778	-++	N	0.0028	0.121	NA	NA	NA	NA	NA	FALSE	FALSE	1.036	0.335	1.005	0.776	0.998	0.901	1.013	0.736	1.011	0.52	1.005	0.804
10:18044895:A:G	SLC39A12	downstream	0.036	-0.0387 (0.0064)	1.26e-09	---	0.0031 (0.0063)	0.6226	++-	N	-0.0172	0.00022	NA	NA	NA	NA	NA	FALSE	FALSE	0.971	0.73	0.978	0.644	1.005	0.901	1.064	0.53	1.031	0.456	1.022	0.642
10:18217812:G:C	CACNB2	intronic	0.849	0.0306 (0.0034)	1.38e-19	+++	0.0018 (0.0033)	0.5873	--+	N	0.0024	0.325	NA	NA	NA	NA	NA	FALSE	FALSE	1.011	0.805	1.025	0.321	1.025	0.208	0.996	0.941	1.043	0.0548	1.066	0.00945
10:18275166:A:G	CACNB2	intronic	0.153	0.0258 (0.0033)	6.69e-15	+++	-0.0025 (0.0033)	0.4476	-+-	N	0.0012	0.623	NA	NA	NA	NA	NA	FALSE	FALSE	1.002	0.964	0.975	0.31	0.99	0.623	0.959	0.416	1.002	0.945	1.011	0.666
10:21541175:A:G	MLLT10	intronic	0.334	-0.016 (0.0025)	2.29e-10	---	-0.0027 (0.0025)	0.2701	-+-	Y	0.022	3.4e-33	NA	NA	NA	NA	NA	FALSE	FALSE	1.023	0.472	1.029	0.128	1.019	0.193	0.985	0.703	1.026	0.106	1.022	0.238
10:34732773:C:T	PARD3	intronic	0.286	-0.0157 (0.0026)	2.66e-09	---	-0.0016 (0.0026)	0.5316	++-	N	-0.0034	0.0793	NA	10:34732773:C:T (1)	6.55081e-13	PARD3 (-),PARD3-AS1 (+)	Cells_Cultured_fibroblasts (-),Skin_Not_Sun_Exposed_Suprapubic (+),Skin_Sun_Exposed_Lower_leg (+)	FALSE	FALSE	0.971	0.413	0.989	0.575	0.995	0.762	1.02	0.632	1.025	0.153	1.021	0.276
10:5685329:G:T	FAM208B	intronic	0.143	-0.019 (0.0034)	2.6e-08	---	-0.0014 (0.0034)	0.679	-+-	Y	0.0013	0.596	NA	NA	NA	NA	NA	FALSE	FALSE	1.005	0.864	0.973	0.284	0.981	0.338	1.021	0.688	1	0.99	0.985	0.549
10:69225511:G:C	HKDC1	intronic	0.69	0.0255 (0.0026)	2.71e-23	+++	-0.0062 (0.0025)	0.01437	---	N	0.0023	0.228	NA	10:69225511:G:C (1)	5.90987e-26	HKDC1 (-),SUPV3L1 (-)	Whole_Blood (-),Thyroid (-),Skin_Sun_Exposed_Lower_leg (-),Liver (-),Spleen (-),Breast_Mammary_Tissue (-)	TRUE	FALSE	0.929	0.076	0.946	0.00344	0.964	0.0132	0.839	6.4e-06	0.961	0.0147	0.963	0.0436
10:69437555:T:C	TSPAN15	intergenic	0.44	-0.0157 (0.0024)	6.06e-11	---	0.0012 (0.0024)	0.6004	-++	N	0.0024	0.162	NA	10:69438728:G:A (1)	2.0201e-44	TSPAN15 (+)	Heart_Left_Ventricle (+),Esophagus_Mucosa (+),Heart_Atrial_Appendage (+),Nerve_Tibial (+),Skin_Sun_Exposed_Lower_leg (+),Pituitary (+),Testis (+),Brain_Nucleus_accumbens_basal_ganglia (+),Cells_Cultured_fibroblasts (+),Spleen (-)	FALSE	FALSE	0.976	0.541	1.006	0.741	0.999	0.956	1.052	0.168	0.99	0.513	0.985	0.376
10:77920756:C:A	DLG5	intronic	0.593	0.0192 (0.0024)	2.35e-15	+++	0.0025 (0.0024)	0.2941	+++	N	-0.001	0.565	NA	10:77920756:C:A (1)	1.24224e-25	DLG5 (+),RP11-428P16.2 (+),IMPDH1P5 (+)	Thyroid (+),Adipose_Subcutaneous (+),Skin_Sun_Exposed_Lower_leg (+),Lung (+),Artery_Tibial (+),Nerve_Tibial (+),Pancreas (+),Cells_Cultured_fibroblasts (+),Skin_Not_Sun_Exposed_Suprapubic (+),Muscle_Skeletal (+),Colon_Transverse (+),Heart_Left_Ventricle (+),Testis (+),Adipose_Visceral_Omentum (+)	FALSE	TRUE	1.023	0.527	1.007	0.69	1.014	0.347	0.984	0.673	1.026	0.115	1.014	0.425
10:93012881:A:C	EXOC6	intronic	0.381	-0.0136 (0.0025)	3.68e-08	---	-0.0055 (0.0024)	0.0237	++-	Y	0.0008	0.651	NA	10:93036747:A:T (0.819958)	4.76678e-15	CYP26C1 (-)	Brain_Frontal_Cortex_BA9 (-),Thyroid (-),Brain_Cortex (-)	FALSE	FALSE	0.956	0.181	1	0.994	1.004	0.811	0.996	0.923	0.998	0.911	0.977	0.2
10:99371727:T:C	CNNM1	intronic	0.009	-0.116 (0.013)	3.53e-19	---	0.0244 (0.0129)	0.05755	+-+	N	0.0039	0.688	NA	NA	NA	NA	NA	FALSE	FALSE	0.753	0.135	1.127	0.266	0.975	0.769	1.178	0.459	0.923	0.406	0.816	0.0554
10:99396177:T:C	CNNM1|GOT1	downstream|downstream	0.6	0.042 (0.0024)	7.2e-67	+++	-0.0058 (0.0024)	0.01591	---	N	-0.0059	0.000853	NA	10:99396177:T:C (1)	1.04278e-16	RP11-441O15.3 (-)	Skin_Sun_Exposed_Lower_leg (-),Nerve_Tibial (-),Lung (-),Cells_Cultured_fibroblasts (-),Thyroid (-),Esophagus_Muscularis (-),Pituitary (-)	FALSE	FALSE	1.001	0.963	1.007	0.722	1.011	0.464	0.976	0.521	0.993	0.637	0.996	0.838
10:99430763:A:G	GOT1	upstream	0.09	-0.0714 (0.0041)	1.84e-66	---	0.0054 (0.0041)	0.1833	+++	N	-0.0014	0.651	NA	NA	NA	NA	NA	FALSE	FALSE	1.036	0.621	1.003	0.914	0.992	0.728	0.987	0.832	0.98	0.443	1.001	0.97
10:99431876:A:G	GOT1	upstream	0.129	-0.0345 (0.0035)	1.98e-22	---	0.0082 (0.0035)	0.02064	+++	N	0.01	0.00011	NA	NA	NA	NA	NA	FALSE	FALSE	1.015	0.682	0.966	0.195	1	0.999	0.942	0.287	1.024	0.316	1.039	0.15
11:116778201:G:C	ZPR1	3_prime_UTR	0.866	-0.0324 (0.0035)	1.31e-20	---	-9e-04 (0.0034)	0.7967	++-	Y	-0.0009	0.724	NA	NA	NA	NA	NA	FALSE	FALSE	1.008	0.885	1.029	0.257	1.005	0.795	0.924	0.129	0.992	0.702	0.988	0.631
11:116779579:T:C	ZPR1	intronic	0.008	0.089 (0.0143)	4.38e-10	+++	0.0126 (0.0143)	0.3766	-++	Y	0.0187	0.0749	NA	NA	NA	NA	NA	FALSE	FALSE	1.247	0.248	1.319	0.0137	1.195	0.047	0.935	0.77	1.076	0.46	1.129	0.27
11:122647095:A:G	UBASH3B	intergenic	0.388	0.0175 (0.0024)	6.81e-13	+++	0.001 (0.0024)	0.6678	-++	N	0.0113	2.43e-10	NA	11:122647095:A:G (1)	1.03662e-18	UBASH3B (-)	Whole_Blood (-),Cells_Cultured_fibroblasts (-)	FALSE	FALSE	1.044	0.239	0.972	0.127	0.97	0.0375	0.938	0.0883	0.972	0.0727	0.976	0.181
11:125578558:C:T	EI24	intronic	0.065	0.0346 (0.0048)	8.08e-13	+++	-0.0115 (0.0048)	0.01625	---	N	0.0147	2.94e-05	NA	11:125578558:C:T (1)	5.09266e-15	CHEK1 (+),FEZ1 (-)	Skin_Sun_Exposed_Lower_leg (+),Brain_Cerebellum (-),Adipose_Subcutaneous (+),Skin_Not_Sun_Exposed_Suprapubic (+),Nerve_Tibial (+)	FALSE	TRUE	1.038	0.673	0.979	0.559	0.994	0.82	0.919	0.255	1.033	0.294	1.018	0.614
11:126359722:C:T	ST3GAL4	intronic	0.074	-0.0328 (0.0045)	5.71e-13	---	0.0017 (0.0045)	0.7018	+--	N	0.0042	0.203	NA	11:126359722:C:T (1)	1.65069e-32	ST3GAL4 (+)	Muscle_Skeletal (+),Pancreas (+),Cells_Cultured_fibroblasts (+),Cells_EBV-transformed_lymphocytes (+)	FALSE	FALSE	1.058	0.369	1.004	0.917	1.014	0.598	0.996	0.954	0.992	0.777	1.014	0.682
11:1757655:C:T	CTSD|RP11-295K3.1	intronic|intronic	0.085	0.0316 (0.0043)	1.37e-13	+++	-0.002 (0.0042)	0.6329	-+-	Y	0.0056	0.0689	11:1761364:G:A(0.990505,CTSD|RP11-295K3.1,missense|missense)11:1759637:G:A(0.990505,CTSD|RP11-295K3.1,splice_region|splice_region)	11:1763070:A:G (1)	2.37967e-14	AC068580.6 (+),IFITM10 (-),CTSD (-)	Skin_Not_Sun_Exposed_Suprapubic (+),Skin_Sun_Exposed_Lower_leg (+),Whole_Blood (-),Liver (-)	TRUE	FALSE	0.967	0.553	0.984	0.618	0.989	0.671	0.932	0.294	1	0.991	0.994	0.842
11:22250324:A:T	ANO5	missense	0.585	0.0309 (0.0024)	9.29e-37	+++	0.0051 (0.0024)	0.03643	+++	N	-0.0048	0.00743	11:22250324:A:T(1,ANO5,missense)	11:22250324:A:T (1)	1.52845e-25	ANO5 (-)	Nerve_Tibial (-),Artery_Tibial (-),Artery_Aorta (-),Colon_Transverse (-),Lung (-),Adipose_Subcutaneous (-),Thyroid (-),Skin_Not_Sun_Exposed_Suprapubic (-),Colon_Sigmoid (-),Skin_Sun_Exposed_Lower_leg (-),Esophagus_Muscularis (-),Adipose_Visceral_Omentum (-),Pancreas (-)	FALSE	TRUE	0.962	0.298	0.993	0.684	1	0.989	1.054	0.166	1.002	0.922	1.006	0.757
11:22274720:C:T	ANO5	missense	0.012	0.0838 (0.0113)	1.01e-13	+++	0.0097 (0.011)	0.3782	+-+	N	0.001	0.905	11:22274720:C:T(1,ANO5,missense)	NA	NA	NA	NA	FALSE	FALSE	1.149	0.346	0.996	0.96	1.075	0.301	1.037	0.841	1.05	0.518	1.17	0.0659
11:2934936:T:C	PHLDA2	intergenic	0.292	-0.0185 (0.0026)	1.83e-12	---	-0.0021 (0.0026)	0.4275	++-	N	-0.0068	0.00039	11:2978277:G:T(0.985291,NAP1L4,splice_region)	11:2934936:T:C (1)	2.40243e-24	NAP1L4 (+),CARS (+),SLC22A18 (-)	Esophagus_Mucosa (+),Testis (+),Adipose_Subcutaneous (+),Nerve_Tibial (+),Adipose_Visceral_Omentum (+),Skin_Sun_Exposed_Lower_leg (+),Spleen (+),Whole_Blood (-)	FALSE	TRUE	0.95	0.162	1.009	0.635	1.004	0.787	1.045	0.274	0.977	0.167	0.976	0.211
11:47925284:G:A	PTPRJ	intergenic	0.361	-0.0271 (0.0025)	8.71e-28	---	-0.0021 (0.0025)	0.3927	---	N	0.0216	5.35e-33	NA	11:47925284:G:A (1)	5.49752e-77	C1QTNF4 (-),MTCH2 (+),MYBPC3 (-),NDUFS3 (-),SLC39A13 (+),PSMC3 (+)	Skin_Sun_Exposed_Lower_leg (-),Adipose_Subcutaneous (-),Skin_Not_Sun_Exposed_Suprapubic (-),Lung (-),Muscle_Skeletal (-),Nerve_Tibial (-),Whole_Blood (-),Spleen (-),Artery_Tibial (-),Testis (+),Esophagus_Mucosa (-),Cells_Cultured_fibroblasts (-),Colon_Transverse (-),Liver (-),Adipose_Visceral_Omentum (-),Breast_Mammary_Tissue (-),Brain_Cortex (+),Esophagus_Muscularis (-),Heart_Atrial_Appendage (-…	TRUE	TRUE	1.058	0.0801	0.997	0.852	0.995	0.748	1.072	0.0705	1.037	0.0234	1.026	0.168
11:48053182:T:A	PTPRJ	intronic	0.054	0.0422 (0.0057)	1.07e-13	+++	8e-04 (0.0056)	0.8816	++-	N	0.0157	0.000143	NA	NA	NA	NA	NA	FALSE	FALSE	1.067	0.405	0.995	0.912	0.999	0.968	1.074	0.407	1.017	0.633	0.999	0.972
11:5680653:A:G	TRIM5	intronic	0.515	-0.0157 (0.0024)	5.42e-11	---	-9e-04 (0.0024)	0.6934	++-	Y	0.0039	0.0254	NA	11:5680653:A:G (1)	4.25473e-15	TRIM5 (+)	Muscle_Skeletal (+)	FALSE	FALSE	0.988	0.774	0.994	0.734	0.993	0.63	1.017	0.647	0.989	0.468	0.979	0.227
11:57723278:G:A	TMX2	intronic	0.45	0.0134 (0.0024)	2.15e-08	+++	-0.0031 (0.0024)	0.1911	-+-	N	-0.0036	0.0401	NA	11:57733710:C:T (1)	8.86838e-24	YPEL4 (+),TIMM10 (-),ZDHHC5 (-),CTNND1 (-),MED19 (-),AP000662.4 (-),SMTNL1 (+)	Lung (+),Esophagus_Mucosa (-),Artery_Tibial (-),Esophagus_Muscularis (-),Cells_Cultured_fibroblasts (-),Artery_Aorta (-),Skin_Sun_Exposed_Lower_leg (+),Muscle_Skeletal (-),Skin_Not_Sun_Exposed_Suprapubic (+),Adipose_Visceral_Omentum (-),Nerve_Tibial (+),Adipose_Subcutaneous (+),Thyroid (+),Testis (-),Whole_Blood (+),Colon_Sigmoid (-),Pancreas (-)	FALSE	TRUE	0.935	0.0581	0.971	0.104	0.983	0.219	1.009	0.817	0.999	0.927	0.971	0.0962
11:72890231:C:T	FCHSD2	intronic	0.222	0.0194 (0.0029)	1.36e-11	+++	0.0019 (0.0028)	0.5084	-++	N	-0.0033	0.111	NA	11:72890231:C:T (1)	5.84522e-33	STARD10 (+)	Whole_Blood (+),Adipose_Subcutaneous (+),Artery_Tibial (+),Adipose_Visceral_Omentum (+),Heart_Left_Ventricle (+),Esophagus_Muscularis (+),Cells_Cultured_fibroblasts (+),Heart_Atrial_Appendage (+),Brain_Putamen_basal_ganglia (+),Muscle_Skeletal (+),Brain_Caudate_basal_ganglia (+),Thyroid (+),Artery_Aorta (+),Brain_Nucleus_accumbens_basal_ganglia (+),Skin_Sun_Exposed_Lower_leg (+),Esophagus_Gastroe…	FALSE	TRUE	1.024	0.599	0.996	0.864	0.985	0.374	1.008	0.866	0.99	0.582	1.003	0.884
11:73234296:C:T	P2RY2	missense	0.929	-0.0287 (0.0046)	5.14e-10	---	0.0063 (0.0046)	0.1694	+++	N	-0.002	0.562	11:73234296:C:T(1,P2RY2,missense)	NA	NA	NA	NA	FALSE	FALSE	0.984	0.811	1.002	0.966	0.988	0.662	0.976	0.727	0.984	0.59	0.964	0.274
11:77211972:G:A	MYO7A|GDPD4	intronic|downstream	0.195	0.021 (0.003)	2.59e-12	-++	0.001 (0.003)	0.729	+-+	N	0.0025	0.261	NA	11:77211972:G:A (1)	8.13023e-20	GDPD4 (+),PAK1 (+)	Testis (+),Artery_Tibial (+),Esophagus_Mucosa (+)	FALSE	FALSE	0.925	0.0912	1.037	0.106	1.02	0.268	1.019	0.686	1	0.983	0.986	0.524
11:78416868:A:G	GAB2	intronic	0.169	-0.0261 (0.0032)	2.16e-16	---	0.001 (0.0031)	0.7569	++-	N	-0.0082	0.000397	NA	11:78416868:A:G (1)	9.07144e-34	NARS2 (-),GAB2 (-),RP11-452H21.4 (+),USP35 (+)	Thyroid (-),Lung (-),Skin_Sun_Exposed_Lower_leg (-),Muscle_Skeletal (+),Esophagus_Muscularis (-),Cells_Cultured_fibroblasts (-),Artery_Tibial (-),Brain_Cerebellar_Hemisphere (-),Nerve_Tibial (-),Liver (+),Spleen (+),Skin_Not_Sun_Exposed_Suprapubic (-),Brain_Frontal_Cortex_BA9 (-),Whole_Blood (-),Artery_Aorta (-),Brain_Cerebellum (+),Testis (+),Esophagus_Gastroesophageal_Junction (-)	TRUE	FALSE	0.956	0.325	1.018	0.459	1.022	0.242	0.955	0.341	0.997	0.892	0.99	0.672
11:94129519:A:G	PANX1	intronic	0.023	0.0765 (0.0084)	1.19e-19	+++	0.0236 (0.0083)	0.004366	-++	N	0.0009	0.887	NA	NA	NA	NA	NA	FALSE	FALSE	1.098	0.42	1.038	0.57	1.081	0.133	1.301	0.0512	1.175	0.00485	1.127	0.0627
11:94157250:G:C	PANX1	intronic	0.116	-0.0533 (0.0037)	3.24e-46	---	-0.0076 (0.0037)	0.03934	++-	N	0.0032	0.242	NA	11:94157250:G:C (1)	1.28417e-32	HEPHL1 (+),GPR83 (+),PANX1 (-)	Cells_Cultured_fibroblasts (+),Artery_Tibial (+),Artery_Aorta (+),Thyroid (+),Lung (+),Brain_Cerebellum (+),Adipose_Subcutaneous (+),Nerve_Tibial (+),Colon_Sigmoid (+),Testis (-),Colon_Transverse (+),Artery_Coronary (+),Pituitary (+),Brain_Cerebellar_Hemisphere (+),Heart_Left_Ventricle (-),Esophagus_Muscularis (+),Prostate (+),Heart_Atrial_Appendage (-)	FALSE	TRUE	1.035	0.468	0.995	0.858	1.003	0.906	1.004	0.948	1.029	0.238	1.009	0.754
11:94185896:T:G	PANX1	downstream	0.045	-0.0389 (0.0057)	1.26e-11	---	-0.0112 (0.0057)	0.04768	---	N	-0.0019	0.647	NA	NA	NA	NA	NA	FALSE	FALSE	0.982	0.779	1.005	0.902	0.981	0.558	0.993	0.931	0.948	0.139	0.926	0.0605
11:95454579:T:C	SESN3	intergenic	0.087	-0.0256 (0.0042)	1.64e-09	---	6e-04 (0.0042)	0.8787	-++	N	-0.0041	0.183	NA	NA	NA	NA	NA	FALSE	FALSE	0.967	0.656	0.957	0.16	0.959	0.0901	0.97	0.636	0.991	0.743	0.975	0.412
12:100481123:C:T	NR1H4	intronic	0.331	0.014 (0.0025)	3.19e-08	+++	0.0021 (0.0025)	0.4066	+-+	Y	-0.0026	0.165	NA	NA	NA	NA	NA	FALSE	FALSE	1.065	0.0585	1.009	0.638	0.998	0.899	1.065	0.111	1.008	0.651	1.011	0.573
12:10422745:C:G	KLRC3|RP11-277P12.6	upstream|intronic	0.313	0.0209 (0.0026)	3.83e-16	+++	0.0045 (0.0025)	0.07724	+-+	N	-0.0018	0.346	NA	12:10417656:A:AC (0.999762)	7.24867e-37	RP11-277P12.20 (+),KLRC3 (-),KLRC1 (-),KLRC4 (-),KLRK1 (-),KLRC2 (+)	Esophagus_Mucosa (+),Whole_Blood (-),Adipose_Subcutaneous (-),Skin_Not_Sun_Exposed_Suprapubic (+),Testis (+),Spleen (-),Esophagus_Gastroesophageal_Junction (-),Stomach (+),Thyroid (+),Colon_Transverse (-),Lung (-),Prostate (+),Brain_Caudate_basal_ganglia (-)	FALSE	TRUE	1.064	0.0944	1.004	0.849	1.008	0.614	1.031	0.432	1.015	0.363	1.03	0.121
12:111407152:C:T	SH2B3	intronic	0.009	-0.1259 (0.0135)	8.26e-21	---	-0.0235 (0.0132)	0.07445	++-	N	-0.0159	0.111	NA	NA	NA	NA	NA	FALSE	FALSE	0.886	0.578	1.045	0.666	1.067	0.416	0.951	0.813	1.04	0.656	0.939	0.523
12:111427245:C:G	SH2B3	intronic	0.513	-0.0202 (0.0024)	4.95e-17	---	-0.0079 (0.0024)	0.0008743	---	N	0.0109	4.83e-10	12:111446804:T:C(0.99389,SH2B3,missense)	12:111427245:C:G (1)	5.23601e-13	ALDH2 (+)	Skin_Not_Sun_Exposed_Suprapubic (+),Esophagus_Mucosa (+),Skin_Sun_Exposed_Lower_leg (+)	FALSE	FALSE	0.991	0.744	0.961	0.0277	0.973	0.0591	0.901	0.00537	0.985	0.336	0.992	0.643
12:120763606:T:G	SPPL3	3_prime_UTR	0.057	-0.042 (0.0051)	3.18e-16	---	0.0014 (0.0051)	0.7883	++-	N	-0.0099	0.00842	NA	NA	NA	NA	NA	FALSE	FALSE	1.073	0.275	1.021	0.599	1.007	0.834	1.016	0.848	0.977	0.494	1.017	0.662
12:120878449:A:G	SPPL3	intronic	0.412	-0.0218 (0.0024)	1.46e-19	---	-0.0026 (0.0024)	0.2796	-+-	N	-0.0012	0.508	NA	12:120878449:A:G (1)	1.39223e-51	ACADS (+),SPPL3 (-)	Thyroid (+),Nerve_Tibial (-),Testis (-),Cells_Cultured_fibroblasts (+),Esophagus_Muscularis (-),Brain_Cortex (-),Colon_Sigmoid (-),Colon_Transverse (-)	FALSE	FALSE	1.029	0.395	0.982	0.312	0.984	0.267	0.944	0.125	0.985	0.333	0.986	0.43
12:122123404:G:A	MLXIP	intronic	0.119	0.0216 (0.0037)	4.19e-09	+++	0.0011 (0.0037)	0.7665	-++	Y	-0.0099	0.000245	NA	NA	NA	NA	NA	FALSE	FALSE	0.985	0.744	1.001	0.968	0.988	0.595	1.017	0.771	1.002	0.945	0.996	0.895
12:124598129:C:A	NCOR2	intergenic	0.112	-0.0211 (0.0038)	2.82e-08	---	-0.0026 (0.0038)	0.4954	---	Y	0.0082	0.00294	NA	NA	NA	NA	NA	FALSE	FALSE	1.142	0.0105	1.01	0.726	1.02	0.384	1.093	0.135	1.057	0.025	1.078	0.0078
12:20427791:T:A	PDE3A	intronic	0.209	-0.019 (0.0029)	9.17e-11	---	-5e-04 (0.0029)	0.865	--+	N	0.0061	0.00427	NA	NA	NA	NA	NA	FALSE	FALSE	0.973	0.511	0.989	0.623	0.973	0.116	1.006	0.896	0.96	0.0319	0.952	0.0233
12:20841602:G:T	SLCO1B3|RP11-545J16.1	intronic|intronic	0.149	0.0212 (0.0033)	2.42e-10	+++	0.0043 (0.0033)	0.1979	+++	N	-0.0037	0.126	12:20875274:G:C(0.988643,SLCO1B3|RP11-545J16.1,missense|missense)	NA	NA	NA	NA	FALSE	FALSE	1.015	0.709	0.995	0.85	0.996	0.847	1.041	0.427	1.014	0.518	1.01	0.677
12:3230643:C:G	TSPAN9	intronic	0.098	0.0271 (0.004)	1.3e-11	+++	5e-04 (0.004)	0.9079	+-+	N	-0.0023	0.428	NA	NA	NA	NA	NA	FALSE	FALSE	1.032	0.495	1.046	0.132	1.016	0.491	1.034	0.58	0.983	0.513	1.007	0.822
12:4275678:T:G	CCND2	intronic	0.02	-0.0543 (0.0094)	6.66e-09	---	-0.0097 (0.0091)	0.2884	+--	Y	0.0433	2.67e-10	NA	12:4275678:T:G (1)	7.88657e-22	CCND2 (+),CCND2-AS1 (+)	Brain_Cerebellum (+),Brain_Cerebellar_Hemisphere (+),Artery_Tibial (+),Nerve_Tibial (+),Muscle_Skeletal (+),Adipose_Subcutaneous (+)	FALSE	TRUE	0.828	0.146	1.195	0.0153	1.111	0.0734	1.367	0.0431	1.094	0.176	0.972	0.704
12:52869031:G:T	KRT78	intergenic	0.546	0.0162 (0.0024)	1.49e-11	+++	0.0041 (0.0024)	0.08516	-++	Y	-0.0058	0.000932	NA	12:52870071:G:A (1)	1.54743e-24	KRT8 (-)	Pancreas (-),Artery_Aorta (+)	FALSE	FALSE	1.042	0.255	1.005	0.775	0.997	0.849	0.993	0.845	1.016	0.313	1.015	0.383
12:55991795:C:T	RAB5B	intronic	0.44	0.014 (0.0024)	5.5e-09	-++	-0.002 (0.0024)	0.4061	-+-	N	0.0108	6.84e-10	NA	12:55991795:C:T (1)	1.16735e-75	RPS26 (-),SUOX (+),RAB5B (+)	Muscle_Skeletal (-),Whole_Blood (-),Skin_Sun_Exposed_Lower_leg (-),Adipose_Subcutaneous (-),Thyroid (-),Artery_Tibial (-),Skin_Not_Sun_Exposed_Suprapubic (-),Esophagus_Muscularis (-),Adipose_Visceral_Omentum (-),Lung (-),Nerve_Tibial (-),Esophagus_Mucosa (-),Cells_Cultured_fibroblasts (-),Colon_Sigmoid (-),Heart_Atrial_Appendage (-),Pancreas (-),Testis (-),Heart_Left_Ventricle (-),Artery_Aorta (-…	TRUE	TRUE	1.027	0.413	1.005	0.791	1.006	0.672	1.05	0.192	1.036	0.0224	1.03	0.0932
12:56687733:A:G	PTGES3	intronic	0.719	0.0202 (0.0027)	3.1e-14	+++	-0.0021 (0.0026)	0.4325	+--	N	0.0008	0.683	12:56720316:A:G(0.954847,NACA,missense)12:56716008:A:G(0.948681,NACA,missense)	12:56687733:A:G (1)	1.0323e-19	BAZ2A (+)	Testis (+)	FALSE	FALSE	1.025	0.466	1.017	0.4	1.013	0.419	1.049	0.252	0.998	0.917	1.02	0.314
12:57445390:G:T	INHBC	intronic	0.242	0.0289 (0.0028)	2.19e-25	+++	0.0037 (0.0027)	0.1807	-++	N	0.0035	0.0892	12:57449928:G:A(0.999445,INHBC,missense)	12:57450266:C:T (1)	2.17716e-12	AC025165.8 (-)	Artery_Tibial (-)	FALSE	FALSE	1.033	0.284	1.039	0.0674	0.994	0.72	0.985	0.719	0.966	0.0589	0.973	0.182
12:57749071:C:A	CDK4|TSPAN31	intronic|3_prime_UTR	0.323	-0.0151 (0.0025)	2.74e-09	---	-0.0011 (0.0025)	0.6547	-+-	N	0.002	0.273	NA	12:57749071:C:A (1)	1.08742e-114	TSFM (-),METTL21B (+),CYP27B1 (-),METTL1 (-),ATP23 (-),RP11-571M6.17 (-),OS9 (-),MARCH9 (-),SLC26A10 (+),TSPAN31 (-)	Cells_Cultured_fibroblasts (-),Thyroid (-),Muscle_Skeletal (-),Whole_Blood (+),Adipose_Subcutaneous (+),Esophagus_Muscularis (+),Adipose_Visceral_Omentum (+),Artery_Tibial (+),Nerve_Tibial (+),Skin_Sun_Exposed_Lower_leg (+),Esophagus_Mucosa (+),Brain_Cerebellum (+),Skin_Not_Sun_Exposed_Suprapubic (+),Artery_Aorta (+),Lung (+),Brain_Cerebellar_Hemisphere (+),Colon_Transverse (+),Esophagus_Gastroes…	TRUE	TRUE	0.922	0.0299	0.961	0.0392	0.965	0.0164	0.925	0.0466	0.957	0.0081	0.948	0.00436
12:70719307:T:C	PTPRR	intronic	0.546	-0.0271 (0.0024)	2.03e-29	---	0.0054 (0.0024)	0.02396	-++	N	-0.0009	0.602	NA	NA	NA	NA	NA	FALSE	FALSE	0.984	0.651	1.002	0.932	0.999	0.95	0.997	0.945	0.984	0.306	0.994	0.727
12:71785666:C:T	RAB21	missense	0.02	0.057 (0.0089)	1.72e-10	+?+	0.0048 (0.0089)	0.5847	-?+	Y	0.0473	1.39e-13	12:71785666:C:T(1,RAB21,missense)	12:71785666:C:T (1)	8.27468e-11	RAB21 (-)	Artery_Tibial (-)	FALSE	FALSE	1.179	0.15	1.06	0.403	1.08	0.171	0.981	0.895	1.124	0.0573	1.087	0.233
12:89147879:G:C	DUSP6	intergenic	0.221	-0.0177 (0.0029)	6.92e-10	---	-0.0022 (0.0028)	0.4357	+-+	N	0.0043	0.0393	NA	NA	NA	NA	NA	FALSE	FALSE	1.011	0.885	1.011	0.627	1.028	0.1	0.985	0.74	1.031	0.101	1.015	0.472
13:110649196:C:G	CARS2	intronic	0.052	-0.0315 (0.0053)	3.85e-09	-+-	0.0022 (0.0053)	0.6798	-++	N	-0.0074	0.0549	NA	13:110649196:C:G (1)	3.8297e-37	CARS2 (-),NAXD (-)	Cells_Cultured_fibroblasts (-),Esophagus_Muscularis (-),Artery_Aorta (-),Artery_Tibial (-),Esophagus_Mucosa (-),Adipose_Subcutaneous (-),Adipose_Visceral_Omentum (-),Whole_Blood (-),Nerve_Tibial (-),Skin_Sun_Exposed_Lower_leg (-),Pituitary (-),Muscle_Skeletal (-),Heart_Left_Ventricle (-),Esophagus_Gastroesophageal_Junction (-),Lung (-),Pancreas (-),Heart_Atrial_Appendage (-),Colon_Transverse (-),…	FALSE	TRUE	0.992	0.849	0.965	0.372	0.943	0.0599	0.972	0.733	0.953	0.161	0.946	0.15
13:113849020:T:C	GAS6	intronic	0.328	0.0195 (0.0025)	1.73e-14	+++	1e-04 (0.0025)	0.9543	-+-	N	-0.0019	0.312	NA	13:113849020:T:C (1)	3.43416e-39	GAS6-AS1 (-),GAS6 (-),TMEM255B (+)	Cells_Cultured_fibroblasts (-),Whole_Blood (+),Liver (-),Lung (+)	TRUE	FALSE	0.97	0.45	1	0.99	0.994	0.693	0.955	0.238	0.977	0.166	0.98	0.289
13:21776736:C:T	FGF9	intergenic	0.333	-0.0193 (0.0025)	2.19e-14	---	-0.0054 (0.0025)	0.03243	---	Y	0.0048	0.00898	NA	NA	NA	NA	NA	FALSE	FALSE	0.946	0.129	1.018	0.359	1.008	0.582	1.008	0.829	0.991	0.596	0.973	0.139
13:27869506:G:A	PDX1	intergenic	0.565	-0.014 (0.0024)	6.02e-09	---	1e-04 (0.0024)	0.9608	--+	N	-0.0034	0.0544	NA	NA	NA	NA	NA	FALSE	FALSE	0.969	0.36	1.025	0.173	1.016	0.274	1.013	0.725	0.991	0.552	1	0.999
13:41034911:G:A	ELF1	intronic	0.074	-0.0334 (0.0046)	2.56e-13	---	-0.0062 (0.0045)	0.1669	---	N	-0.0046	0.169	NA	13:41034911:G:A (1)	1.26204e-47	WBP4 (+)	Muscle_Skeletal (+),Skin_Sun_Exposed_Lower_leg (+),Thyroid (+),Lung (+),Heart_Left_Ventricle (+),Nerve_Tibial (+),Heart_Atrial_Appendage (+),Whole_Blood (+),Adipose_Subcutaneous (+),Skin_Not_Sun_Exposed_Suprapubic (+)	FALSE	TRUE	0.923	0.206	0.971	0.392	0.983	0.525	1.072	0.331	1.012	0.703	0.964	0.28
13:73536279:A:G	KLF12	intergenic	0.545	0.0182 (0.0024)	3.75e-14	+++	-1e-04 (0.0024)	0.9647	++-	N	0.001	0.569	NA	13:73536279:A:G (1)	1.82667e-38	KLF5 (-)	Muscle_Skeletal (-)	FALSE	FALSE	0.977	0.511	0.988	0.519	0.991	0.543	1.007	0.859	0.985	0.323	0.987	0.468
13:80470182:G:C	SPRY2	intergenic	0.256	0.0171 (0.0027)	4.14e-10	+++	0.0016 (0.0027)	0.5671	+++	N	-0.006	0.00271	NA	NA	NA	NA	NA	FALSE	FALSE	1.046	0.263	1.017	0.417	1.01	0.533	0.966	0.414	0.99	0.577	1.006	0.77
14:20470092:A:C	PNP	intronic	0.245	0.0188 (0.0028)	1.41e-11	+++	0.0034 (0.0028)	0.2202	-++	Y	0.0011	0.577	NA	14:20470092:A:C (1)	8.69435e-109	PNP (-),RP11-203M5.8 (-),OSGEP (+)	Cells_Cultured_fibroblasts (-),Adipose_Subcutaneous (-),Adipose_Visceral_Omentum (-),Thyroid (-),Nerve_Tibial (-),Lung (-),Esophagus_Muscularis (-),Muscle_Skeletal (-),Artery_Tibial (-),Skin_Sun_Exposed_Lower_leg (-),Heart_Atrial_Appendage (-),Spleen (-),Pancreas (-),Colon_Transverse (-),Breast_Mammary_Tissue (-),Artery_Aorta (-),Skin_Not_Sun_Exposed_Suprapubic (-),Esophagus_Gastroesophageal_Junc…	FALSE	TRUE	0.996	0.858	1.029	0.182	1.025	0.158	1.009	0.843	1.017	0.378	1.006	0.777
14:34966896:G:A	SRP54	intergenic	0.443	0.0173 (0.0024)	5.03e-13	+++	-6e-04 (0.0024)	0.8021	---	N	0.0067	0.000111	NA	14:34966896:G:A (1)	2.38262e-38	SRP54 (-),PSMA6 (+),FAM177A1 (-),KIAA0391 (+)	Cells_Cultured_fibroblasts (-),Muscle_Skeletal (+),Whole_Blood (-),Nerve_Tibial (+),Adipose_Visceral_Omentum (+),Heart_Atrial_Appendage (-),Skin_Sun_Exposed_Lower_leg (+)	FALSE	TRUE	1.033	0.366	1.005	0.784	1.012	0.411	0.94	0.0915	1.024	0.119	1.028	0.11
14:50269229:T:C	L2HGDH	synonymous	0.019	-0.1032 (0.0088)	1.82e-31	---	-0.0038 (0.0088)	0.6621	-+-	N	-0.0353	6.07e-08	NA	NA	NA	NA	NA	FALSE	FALSE	0.94	0.511	0.996	0.956	0.926	0.203	0.892	0.463	0.848	0.0164	0.884	0.0975
14:50567899:C:A	ATL1	intronic	0.28	0.0172 (0.0026)	8.16e-11	+++	3e-04 (0.0026)	0.9127	++-	N	0.0025	0.201	NA	14:50567899:C:A (1)	2.66043e-21	SAV1 (-),NIN (-),CDKL1 (+),MAP4K5 (+)	Esophagus_Mucosa (-),Cells_Cultured_fibroblasts (-),Thyroid (+),Colon_Transverse (-)	FALSE	FALSE	0.98	0.664	0.973	0.17	1.008	0.603	0.959	0.301	1.039	0.0247	1.032	0.101
14:54771591:G:A	SAMD4A	intronic	0.573	-0.0197 (0.0024)	3.34e-16	---	0.0056 (0.0024)	0.01928	+++	N	-0.003	0.0925	NA	NA	NA	NA	NA	FALSE	FALSE	0.948	0.139	1.006	0.731	0.991	0.525	1.013	0.731	0.994	0.677	0.97	0.0848
14:70292151:A:C	COX16	intergenic	0.389	-0.0156 (0.0024)	1.77e-10	---	0.0014 (0.0024)	0.5695	+++	N	0.0005	0.779	NA	14:70292151:A:C (1)	1.56467e-33	RP11-486O13.5 (-),ADAM21 (+),COX16 (+),SYNJ2BP (+)	Testis (-),Pancreas (-),Cells_Cultured_fibroblasts (+),Thyroid (+),Artery_Tibial (+),Colon_Transverse (+),Stomach (+),Nerve_Tibial (+)	FALSE	FALSE	1.007	0.825	1.013	0.488	1.016	0.294	1.032	0.408	1.01	0.516	1.011	0.549
14:72545177:A:G	RGS6	downstream	0.352	-0.0144 (0.0025)	7.47e-09	---	-0.0017 (0.0025)	0.4902	---	Y	0.0034	0.0642	NA	NA	NA	NA	NA	FALSE	FALSE	1.008	0.832	0.979	0.257	0.994	0.683	0.961	0.295	0.99	0.547	1	0.99
14:77058244:G:A	IRF2BPL	intergenic	0.329	-0.0155 (0.0025)	1.02e-09	---	-0.0025 (0.0025)	0.3197	---	N	0.0086	4.02e-06	NA	14:77058244:G:A (1)	5.44112e-14	IRF2BPL (-)	Whole_Blood (-)	FALSE	FALSE	0.98	0.585	0.995	0.781	1.005	0.755	0.997	0.944	1.019	0.273	1.013	0.499
14:94378610:C:T	SERPINA1	missense	0.02	0.1456 (0.0085)	4.2e-65	+++	0.0273 (0.0084)	0.001185	+++	N	-0.0271	1.83e-05	14:94378610:C:T(1,SERPINA1,missense)	NA	NA	NA	NA	FALSE	FALSE	1.437	0.000284	1.648	4.03e-13	1.449	6.83e-12	4.229	6.84e-20	1.43	3.08e-09	1.372	2.78e-06
15:40038428:C:T	EIF2AK4|SRP14	downstream|intronic	0.715	-0.0235 (0.0026)	3.29e-19	---	-3e-04 (0.0026)	0.9007	+-+	N	0.007	0.000277	NA	15:40038428:C:T (1)	4.65036e-127	SRP14-AS1 (+),EIF2AK4 (+),SRP14 (-)	Muscle_Skeletal (+),Adipose_Subcutaneous (+),Lung (+),Artery_Tibial (+),Nerve_Tibial (+),Esophagus_Muscularis (+),Heart_Left_Ventricle (+),Adipose_Visceral_Omentum (+),Heart_Atrial_Appendage (+),Esophagus_Gastroesophageal_Junction (+),Cells_Cultured_fibroblasts (+),Artery_Aorta (+),Skin_Sun_Exposed_Lower_leg (+),Breast_Mammary_Tissue (+),Colon_Sigmoid (+),Whole_Blood (+),Skin_Not_Sun_Exposed_Supr…	FALSE	TRUE	0.905	0.00633	0.997	0.884	0.995	0.743	0.982	0.659	0.992	0.648	0.967	0.0845
15:40079856:G:A	BMF	intergenic	0.285	-0.0247 (0.0026)	6.71e-21	---	-0.0055 (0.0026)	0.03663	+--	N	0.0034	0.0744	NA	15:40079856:G:A (1)	1.84739e-32	EIF2AK4 (-),SRP14-AS1 (-),SRP14 (-)	Muscle_Skeletal (+),Testis (+),Thyroid (-),Heart_Left_Ventricle (+),Esophagus_Mucosa (+),Pancreas (+),Heart_Atrial_Appendage (+),Skin_Sun_Exposed_Lower_leg (+),Adipose_Subcutaneous (+),Esophagus_Muscularis (-),Artery_Tibial (+),Nerve_Tibial (+),Breast_Mammary_Tissue (+),Colon_Transverse (+),Adipose_Visceral_Omentum (+),Colon_Sigmoid (+),Esophagus_Gastroesophageal_Junction (+),Stomach (+),Prostate…	FALSE	TRUE	0.962	0.353	0.981	0.34	0.972	0.0702	0.968	0.429	0.976	0.159	0.955	0.0181
15:50654618:A:G	TRPM7	intronic	0.417	-0.0153 (0.0025)	4.26e-10	---	-0.0017 (0.0024)	0.4803	++-	N	0.0025	0.171	NA	15:50654618:A:G (1)	6.12347e-18	SPPL2A (+),USP50 (-),TRPM7 (+)	Cells_Cultured_fibroblasts (+),Nerve_Tibial (+),Muscle_Skeletal (+),Adipose_Visceral_Omentum (+),Lung (+),Thyroid (+),Testis (-),Adipose_Subcutaneous (+),Esophagus_Muscularis (+)	FALSE	TRUE	0.971	0.323	1.012	0.511	1.006	0.663	1.02	0.609	0.986	0.39	0.987	0.488
15:58431740:G:A	LIPC	upstream	0.219	-0.0208 (0.0029)	4.08e-13	---	-0.0053 (0.0028)	0.06016	+--	N	-0.0025	0.236	NA	15:58431740:G:A (1)	2.56012e-10	LIPC (-)	Liver (-)	TRUE	FALSE	0.976	0.463	1.027	0.215	0.981	0.27	0.968	0.46	0.961	0.035	0.951	0.0174
15:73687166:C:T	CD276	intronic	0.419	0.0185 (0.0024)	1.4e-14	+++	-7e-04 (0.0024)	0.7805	---	N	0.003	0.0919	NA	15:73687166:C:T (1)	3.95941e-28	CD276 (+)	Liver (+),Heart_Atrial_Appendage (+)	TRUE	FALSE	0.976	0.502	1.02	0.269	1.024	0.105	0.976	0.515	1.01	0.515	1.007	0.696
15:78944951:C:T	CTSH	missense	0.103	0.0262 (0.0039)	2.85e-11	+++	0.0028 (0.0039)	0.4704	-++	N	-0.0029	0.316	15:78944951:C:T(1,CTSH,missense)	15:78944951:C:T (1)	5.50165e-50	CTSH (-)	Thyroid (-),Artery_Tibial (-),Whole_Blood (-),Adipose_Subcutaneous (-),Adipose_Visceral_Omentum (-),Artery_Aorta (-),Lung (-),Heart_Atrial_Appendage (-),Nerve_Tibial (-),Pancreas (-),Muscle_Skeletal (-),Esophagus_Muscularis (-),Stomach (-),Colon_Transverse (-),Heart_Left_Ventricle (-),Esophagus_Gastroesophageal_Junction (-),Esophagus_Mucosa (-),Testis (-),Minor_Salivary_Gland (-),Breast_Mammary_T…	TRUE	TRUE	1.007	0.933	1.038	0.217	1.009	0.709	0.947	0.385	0.996	0.879	1.011	0.714
15:85713926:C:T	AKAP13	intronic	0.238	-0.0236 (0.0028)	3.15e-17	---	-0.0033 (0.0028)	0.2298	+--	N	-0.0001	0.944	15:85580133:G:A(0.946544,AKAP13,missense)	15:85713926:C:T (1)	5.21842e-94	RP11-158M2.5 (-),RP11-158M2.4 (-),RP11-158M2.3 (-),KLHL25 (+)	Testis (+),Nerve_Tibial (-),Adipose_Subcutaneous (-),Skin_Sun_Exposed_Lower_leg (-),Breast_Mammary_Tissue (-),Adipose_Visceral_Omentum (-),Brain_Cortex (-),Skin_Not_Sun_Exposed_Suprapubic (-),Artery_Tibial (+),Brain_Putamen_basal_ganglia (-),Muscle_Skeletal (-),Thyroid (-),Brain_Caudate_basal_ganglia (-),Cells_Cultured_fibroblasts (+),Brain_Nucleus_accumbens_basal_ganglia (-),Brain_Anterior_cingu…	FALSE	TRUE	1.008	0.759	0.988	0.573	1	0.998	0.985	0.733	1.021	0.272	1.026	0.226
15:89798751:C:T	ANPEP	intronic	0.104	-0.0275 (0.004)	5.34e-12	---	0.0018 (0.0039)	0.657	-++	N	-0.0074	0.011	NA	NA	NA	NA	NA	FALSE	FALSE	1.001	0.965	1.009	0.771	0.997	0.909	1.053	0.415	0.994	0.82	1.003	0.912
16:10762254:G:T	NUBP1|TVP23A	intronic|downstream	0.079	-0.0305 (0.0045)	1.03e-11	---	0.0023 (0.0044)	0.6049	+-+	N	-0.0052	0.113	NA	NA	NA	NA	NA	FALSE	FALSE	1.11	0.0983	1.033	0.347	1.011	0.706	0.981	0.786	1.014	0.661	1.021	0.556
16:10923871:G:C	CIITA	splice_region	0.055	0.0378 (0.0055)	8.09e-12	+++	0.0015 (0.0055)	0.7797	-++	N	-0.0015	0.703	16:10923871:G:C(1,CIITA,splice_region)	16:10923871:G:C (1)	1.98489e-36	RP11-876N24.3 (-),RP11-876N24.4 (-)	Whole_Blood (-),Adipose_Subcutaneous (-),Skin_Sun_Exposed_Lower_leg (-),Nerve_Tibial (-),Spleen (-),Esophagus_Mucosa (-),Skin_Not_Sun_Exposed_Suprapubic (-),Lung (-),Thyroid (-),Breast_Mammary_Tissue (-),Colon_Transverse (-),Artery_Tibial (-),Muscle_Skeletal (-),Adipose_Visceral_Omentum (-),Colon_Sigmoid (-),Prostate (-)	FALSE	TRUE	0.99	0.901	0.969	0.441	0.971	0.358	0.919	0.324	0.978	0.53	0.989	0.777
16:11137483:T:C	CLEC16A	intronic	0.66	0.0164 (0.0025)	6.7e-11	+++	5e-04 (0.0025)	0.828	-+-	N	0.0022	0.226	NA	NA	NA	NA	NA	FALSE	FALSE	0.994	0.824	1	0.981	0.993	0.639	0.913	0.0191	0.988	0.445	0.978	0.229
16:3063183:A:C	MMP25|IL32	downstream|upstream	0.1	-0.0224 (0.004)	2.97e-08	---	-0.0077 (0.004)	0.05539	---	Y	-0.0002	0.935	16:3059031:G:A(0.89742,MMP25,missense)	16:3063183:A:C (1)	1.04071e-53	IL32 (-),RP11-473M20.5 (-),BICDL2 (-)	Pancreas (-),Muscle_Skeletal (-),Lung (-),Cells_Cultured_fibroblasts (-),Adipose_Visceral_Omentum (-),Esophagus_Muscularis (-),Artery_Aorta (-),Thyroid (-),Artery_Tibial (-),Adipose_Subcutaneous (-),Heart_Atrial_Appendage (-),Esophagus_Gastroesophageal_Junction (-),Heart_Left_Ventricle (-),Artery_Coronary (-),Brain_Caudate_basal_ganglia (-),Skin_Not_Sun_Exposed_Suprapubic (-),Pituitary (-),Breast…	FALSE	TRUE	0.976	0.701	0.953	0.119	0.968	0.176	0.885	0.0513	0.994	0.83	0.998	0.944
16:54381615:G:A	IRX3	intergenic	0.036	0.0738 (0.0064)	8.24e-31	+++	-0.0115 (0.0064)	0.07304	+--	N	0.0013	0.774	NA	NA	NA	NA	NA	FALSE	FALSE	1.021	0.855	0.927	0.117	0.976	0.522	0.834	0.0697	1	0.995	1.026	0.586
16:54385389:T:C	IRX3	intergenic	0.298	0.0145 (0.0026)	3.91e-08	+++	0.0028 (0.0026)	0.2831	--+	N	-0.0057	0.00316	NA	NA	NA	NA	NA	FALSE	FALSE	1.015	0.742	1.004	0.847	0.999	0.972	1.045	0.299	1.004	0.832	0.998	0.903
16:58056496:G:C	MMP15	intergenic	0.246	-0.0155 (0.0028)	1.96e-08	---	-0.0012 (0.0027)	0.6724	+--	N	0.0076	0.000189	16:58045261:G:A(0.849808,MMP15,missense)	16:58056496:G:C (1)	3.95336e-16	MMP15 (+),TEPP (-),CCDC113 (-),CSNK2A2 (+),ZNF319 (-)	Thyroid (+),Nerve_Tibial (-),Cells_Cultured_fibroblasts (+),Lung (-)	FALSE	FALSE	0.871	0.000707	0.975	0.223	0.998	0.894	0.945	0.193	0.993	0.683	0.993	0.716
16:58718562:C:T	GOT2	missense	0.085	-0.0661 (0.0043)	1.64e-54	---	0.006 (0.0042)	0.1576	-++	N	-0.0018	0.555	16:58718562:C:T(1,GOT2,missense)	NA	NA	NA	NA	FALSE	FALSE	0.863	0.0234	1.049	0.136	1.028	0.282	1.084	0.219	0.993	0.793	0.958	0.169
16:58730951:C:A	GOT2	intronic	0.06	0.0409 (0.005)	3.3e-16	+++	-3e-04 (0.005)	0.9442	--+	N	0.0116	0.00162	NA	NA	NA	NA	NA	FALSE	FALSE	1.026	0.666	0.984	0.659	1.007	0.825	0.986	0.86	1.029	0.374	1.026	0.486
16:72072066:T:C	HPR	intronic	0.194	-0.0262 (0.003)	3.1e-18	---	-9e-04 (0.003)	0.756	++-	Y	-0.0043	0.0486	NA	NA	NA	NA	NA	FALSE	FALSE	1.022	0.571	0.958	0.0573	0.967	0.0635	0.976	0.597	0.974	0.175	0.97	0.168
16:80464197:T:C	DYNLRB2	intergenic	0.73	-0.0199 (0.0027)	8.98e-14	---	0.004 (0.0026)	0.1248	--+	N	-0.0007	0.725	NA	NA	NA	NA	NA	FALSE	FALSE	1	0.992	0.969	0.112	0.958	0.00623	1.025	0.552	0.978	0.188	0.952	0.0115
16:88596873:G:A	ZC3H18	intronic	0.405	-0.0153 (0.0024)	2.92e-10	---	0.0032 (0.0024)	0.1778	--+	N	-0.0036	0.0418	NA	16:88596873:G:A (1)	7.79938e-23	ZC3H18 (-),CYBA (-)	Whole_Blood (-),Pancreas (-)	FALSE	FALSE	0.972	0.424	1.009	0.614	1.007	0.632	0.978	0.559	0.987	0.429	0.991	0.603
17:18226830:T:C	LLGL1	intronic	0.392	-0.0136 (0.0024)	2.5e-08	+--	-0.0011 (0.0024)	0.6554	---	Y	-0.0017	0.345	NA	17:18226830:T:C (1)	1.76959e-31	SHMT1 (-),USP32P2 (-),CTD-2303H24.2 (+),FAM106A (+),LLGL1 (-),LGALS9C (+),MYO15A (+),ALKBH5 (-),CCDC144B (+),TOP3A (+),LINC02076 (-),MIEF2 (+),SMCR8 (-)	Artery_Tibial (-),Muscle_Skeletal (-),Nerve_Tibial (-),Lung (-),Whole_Blood (+),Cells_Cultured_fibroblasts (-),Skin_Sun_Exposed_Lower_leg (+),Esophagus_Muscularis (+),Adipose_Visceral_Omentum (+),Skin_Not_Sun_Exposed_Suprapubic (+),Esophagus_Mucosa (-),Heart_Left_Ventricle (-),Artery_Aorta (+),Adipose_Subcutaneous (-),Heart_Atrial_Appendage (+),Thyroid (+),Testis (+),Esophagus_Gastroesophageal_Ju…	FALSE	TRUE	0.974	0.439	1.013	0.487	1.029	0.0462	0.987	0.734	1.024	0.131	1.033	0.0719
17:2091883:C:T	SMG6	intronic	0.529	-0.0147 (0.0024)	7.96e-10	---	-0.0021 (0.0024)	0.3807	-+-	Y	0.0006	0.749	NA	17:2091883:C:T (1)	8.52013e-19	SRR (-)	Muscle_Skeletal (-),Artery_Tibial (-),Thyroid (-),Cells_Cultured_fibroblasts (-),Skin_Sun_Exposed_Lower_leg (-),Nerve_Tibial (-),Esophagus_Mucosa (-),Lung (-),Breast_Mammary_Tissue (-),Esophagus_Gastroesophageal_Junction (-),Adipose_Subcutaneous (-),Esophagus_Muscularis (-),Skin_Not_Sun_Exposed_Suprapubic (-),Heart_Atrial_Appendage (-),Adipose_Visceral_Omentum (-),Whole_Blood (-)	FALSE	TRUE	1.007	0.899	0.99	0.582	1	0.998	1.002	0.957	0.993	0.667	1.003	0.864
17:31316546:C:A	EVI2A|EVI2B|NF1|CTD-2370N5.3	downstream|upstream|intronic|intronic	0.612	-0.0187 (0.0024)	2.18e-14	---	-0.0029 (0.0024)	0.2338	-+-	N	-0.007	8.79e-05	NA	17:31316546:C:A (1)	2.69571e-25	EVI2A (+),OMG (-),RAB11FIP4 (-),NF1 (-)	Whole_Blood (+),Spleen (-),Artery_Tibial (+),Esophagus_Mucosa (+),Skin_Sun_Exposed_Lower_leg (-),Testis (-),Adipose_Subcutaneous (-),Stomach (+)	FALSE	TRUE	1.016	0.693	0.997	0.861	0.99	0.496	0.937	0.0884	0.994	0.714	0.996	0.804
17:31741371:T:C	COPRS	intergenic	0.026	-0.0461 (0.0075)	8.39e-10	+--	-0.0053 (0.0074)	0.4768	++-	N	0.004	0.464	NA	NA	NA	NA	NA	FALSE	FALSE	1.036	0.707	1.073	0.217	1.018	0.695	1.027	0.823	1.045	0.381	1.019	0.738
17:42314074:G:A	STAT5A|STAT3	downstream|3_prime_UTR	0.633	-0.0169 (0.0025)	1.31e-11	---	-0.0015 (0.0025)	0.5464	+--	N	-0.0006	0.733	NA	17:42314074:G:A (1)	2.65797e-19	STAT3 (+),HSPB9 (-)	Muscle_Skeletal (+),Testis (-)	FALSE	FALSE	0.961	0.207	0.954	0.0118	0.958	0.00353	0.983	0.65	0.972	0.0772	0.956	0.0143
17:43092919:G:A	BRCA1	missense	0.335	0.0182 (0.0025)	4.6e-13	+++	0.0018 (0.0025)	0.4829	+-+	N	-0.0071	0.000119	17:43092919:G:A(1,BRCA1,missense)17:43091983:T:C(0.966662,BRCA1,missense)17:43071077:T:C(0.958828,BRCA1,missense)	17:43092919:G:A (1)	1.72292e-155	NBR2 (-),LINC00854 (-),RND2 (-),CTD-3199J23.6 (-),NBR1 (-),ARL4D (-),TMEM106A (-),VAT1 (-),RP11-242D8.1 (-),DHX8 (+),CTD-3014M21.1 (-),BRCA1 (-),CTC-501O10.1 (+)	Skin_Sun_Exposed_Lower_leg (-),Artery_Tibial (-),Esophagus_Muscularis (-),Nerve_Tibial (-),Adipose_Subcutaneous (-),Muscle_Skeletal (-),Skin_Not_Sun_Exposed_Suprapubic (-),Esophagus_Mucosa (-),Cells_Cultured_fibroblasts (-),Artery_Aorta (-),Lung (-),Adipose_Visceral_Omentum (-),Heart_Atrial_Appendage (-),Esophagus_Gastroesophageal_Junction (-),Colon_Sigmoid (-),Thyroid (-),Colon_Transverse (-),St…	TRUE	TRUE	0.962	0.282	1.02	0.288	1.026	0.0821	1.01	0.794	1.021	0.195	1.019	0.312
17:45287371:C:A	MAP3K14	splice_region	0.041	-0.0336 (0.006)	2.48e-08	---	-0.0017 (0.006)	0.7806	--+	Y	-0.0014	0.747	17:45287371:C:A(1,MAP3K14,splice_region)	NA	NA	NA	NA	FALSE	FALSE	1.18	0.0323	0.931	0.0941	0.954	0.161	0.984	0.851	0.991	0.808	1.035	0.407
17:45699376:T:C	CRHR1	intergenic	0.224	-0.024 (0.0028)	3.95e-17	---	2e-04 (0.0028)	0.9313	--+	Y	0.008	0.000114	17:45846764:G:A(0.996244,SPPL2C,missense)17:45846707:T:C(0.996244,SPPL2C,missense)17:45830530:T:C(0.996242,CRHR1,stop_lost)17:45846317:A:G(0.995956,SPPL2C,missense)17:45845900:G:A(0.995955,SPPL2C,missense)17:45846834:C:G(0.99327,SPPL2C,missense)17:45845576:T:C(0.9905,SPPL2C,missense)17:45846288:G:C(0.98646,SPPL2C,missense)	17:45699376:T:C (1)	1.29249e-222	LINC02210 (+),LRRC37A4P (-),MAPK8IP1P2 (+),KANSL1-AS1 (+),RP11-259G18.3 (+),DND1P1 (+),LRRC37A2 (+),MAPT (+),RP11-707O23.1 (+),RP11-259G18.1 (+),ARL17A (+),LRRC37A (-),WNT3 (+),PLEKHM1 (-),ARHGAP27 (+),ARL17B (+),CRHR1 (+),RP11-798G7.8 (+),FMNL1 (-),KANSL1 (+),AC091132.1 (-),NSF (-),CTD-2020K17.1 (-),RP11-798G7.6 (+)	Skin_Sun_Exposed_Lower_leg (+),Adipose_Subcutaneous (+),Whole_Blood (-),Nerve_Tibial (+),Artery_Tibial (+),Adipose_Visceral_Omentum (+),Skin_Not_Sun_Exposed_Suprapubic (+),Thyroid (-),Muscle_Skeletal (+),Cells_Cultured_fibroblasts (+),Lung (+),Esophagus_Muscularis (+),Artery_Aorta (+),Breast_Mammary_Tissue (+),Colon_Transverse (+),Testis (+),Esophagus_Mucosa (+),Colon_Sigmoid (+),Heart_Atrial_App…	TRUE	TRUE	0.958	0.348	0.996	0.84	0.99	0.535	1.096	0.0371	1.015	0.437	1.009	0.681
17:48004549:G:A	COPZ2	intergenic	0.438	0.0133 (0.0024)	2.79e-08	+-+	5e-04 (0.0024)	0.8292	++-	N	-0.0108	8.59e-10	NA	17:48004549:G:A (1)	2.28189e-15	PRR15L (+),RP5-890E16.2 (-),SCRN2 (-),PNPO (+)	Testis (+),Muscle_Skeletal (-),Esophagus_Muscularis (-),Cells_Cultured_fibroblasts (-),Esophagus_Mucosa (+),Whole_Blood (-),Adipose_Subcutaneous (-),Lung (-),Nerve_Tibial (-),Heart_Atrial_Appendage (-),Heart_Left_Ventricle (-)	FALSE	TRUE	1.041	0.308	0.985	0.414	0.987	0.356	0.963	0.309	0.992	0.59	0.991	0.621
17:66194566:A:C	CEP112	upstream	0.055	0.0441 (0.0052)	2.27e-17	+++	-3e-04 (0.0052)	0.9612	+--	N	-0.0116	0.00229	17:66212167:C:G(0.934546,APOH,missense)	NA	NA	NA	NA	FALSE	FALSE	0.928	0.353	0.991	0.814	0.998	0.934	0.967	0.671	0.965	0.285	0.961	0.298
17:66214462:A:C	APOH	missense	0.03	0.0611 (0.0069)	1.03e-18	+++	0.0169 (0.0068)	0.01329	+++	N	-0.0064	0.199	17:66214462:A:C(1,APOH,missense)	NA	NA	NA	NA	FALSE	FALSE	0.983	0.779	1.021	0.69	1.031	0.449	1.174	0.121	0.997	0.941	1.016	0.755
17:67056188:G:A	CACNG1	missense	0.117	0.0241 (0.0037)	6.41e-11	+++	-0.0019 (0.0037)	0.6114	+--	N	0.0015	0.572	17:67056188:G:A(1,CACNG1,missense)	NA	NA	NA	NA	FALSE	FALSE	0.924	0.135	0.975	0.353	0.965	0.102	0.909	0.0928	0.97	0.201	0.964	0.171
17:70361785:C:A	KCNJ2	intergenic	0.243	-0.0169 (0.0028)	1.18e-09	---	-0.0039 (0.0027)	0.1542	---	N	0.0075	0.000222	NA	17:70361785:C:A (1)	9.68068e-15	KCNJ2-AS1 (-),KCNJ2 (-)	Muscle_Skeletal (-)	FALSE	FALSE	0.957	0.277	0.968	0.124	0.983	0.303	1.027	0.538	1.002	0.932	1	0.997
17:7270261:G:A	CLDN7	intergenic	0.038	0.0516 (0.0062)	1.41e-16	+++	-0.0084 (0.0062)	0.1736	-+-	N	-0.0055	0.224	NA	NA	NA	NA	NA	FALSE	FALSE	0.999	0.935	0.971	0.532	0.973	0.472	1.041	0.68	1.011	0.787	1.02	0.674
17:7552219:C:T	TNFSF12|TNFSF12-TNFSF13	intronic|intronic	0.651	-0.0153 (0.0025)	9.3e-10	+--	0.0048 (0.0025)	0.0525	+++	N	-0.0033	0.0712	NA	17:7552219:C:T (1)	2.251e-27	TNFSF12 (-),CHRNB1 (+),TNFSF13 (-),SAT2 (+)	Cells_Cultured_fibroblasts (-),Muscle_Skeletal (+),Whole_Blood (-)	FALSE	FALSE	1.017	0.614	1.013	0.501	1.008	0.591	0.987	0.74	1.015	0.368	1.001	0.979
17:75542086:G:A	LLGL2	intronic	0.126	-0.0213 (0.0036)	3.23e-09	---	0.0081 (0.0036)	0.0226	+-+	N	0	0.996	NA	17:75542086:G:A (1)	3.98566e-18	LLGL2 (+),TSEN54 (-),NUP85 (+)	Esophagus_Muscularis (+),Artery_Tibial (+),Heart_Left_Ventricle (+),Thyroid (-),Skin_Not_Sun_Exposed_Suprapubic (-),Muscle_Skeletal (+)	FALSE	FALSE	0.912	0.0571	0.965	0.185	0.967	0.12	0.937	0.248	0.969	0.18	0.939	0.0191
17:7672246:T:C	TP53	intronic	0.873	-0.0211 (0.0036)	4.88e-09	+--	-0.0098 (0.0036)	0.005996	---	N	0.0098	0.000185	NA	NA	NA	NA	NA	FALSE	FALSE	0.996	0.912	0.996	0.888	0.986	0.495	1.05	0.374	1.011	0.625	0.994	0.812
17:78320837:A:G	SOCS3	intergenic	0.342	0.0165 (0.0025)	5.07e-11	+++	0.0025 (0.0025)	0.311	+++	Y	-0.002	0.266	NA	NA	NA	NA	NA	FALSE	FALSE	1.025	0.463	1.046	0.0182	1.028	0.0628	1.088	0.0319	1.021	0.21	1.024	0.203
17:78402223:G:A	PGS1	intronic	0.488	0.0244 (0.0024)	1.53e-24	+++	-0.0026 (0.0024)	0.2624	---	Y	-0.0057	0.00108	NA	17:78402223:G:A (1)	4.15259e-17	PGS1 (-)	Cells_Cultured_fibroblasts (-),Skin_Sun_Exposed_Lower_leg (+)	FALSE	FALSE	0.995	0.86	1.025	0.175	1.025	0.0809	1.032	0.392	1.006	0.722	1.011	0.524
17:80363784:A:G	RNF213	missense	0.079	-0.0289 (0.0044)	5.2e-11	---	-0.0127 (0.0044)	0.003754	---	N	0.002	0.534	17:80363784:A:G(1,RNF213,missense)17:80430106:C:G(0.85845,ENDOV,missense)	NA	NA	NA	NA	FALSE	FALSE	0.88	0.0497	0.908	0.00294	0.957	0.0858	0.896	0.0994	0.982	0.508	0.989	0.723
17:83045123:T:C	B3GNTL1	intronic	0.412	0.0138 (0.0024)	1.47e-08	-++	-7e-04 (0.0024)	0.769	-+-	Y	0.0005	0.758	NA	NA	NA	NA	NA	FALSE	FALSE	0.982	0.652	1.019	0.31	1.011	0.469	1.001	0.971	1.018	0.253	0.992	0.667
18:57464348:G:A	ONECUT2	intronic	0.097	-0.0533 (0.004)	8.09e-40	---	0.0019 (0.004)	0.6332	-++	N	-0.0004	0.9	NA	NA	NA	NA	NA	FALSE	FALSE	1.043	0.466	0.955	0.131	0.949	0.0293	0.928	0.228	0.966	0.196	0.952	0.0994
18:57646765:C:T	ATP8B1	3_prime_UTR	0.123	-0.0232 (0.0036)	1.57e-10	---	-0.002 (0.0036)	0.5827	++-	N	-0.0061	0.0209	18:57655270:C:T(0.99726,ATP8B1,missense)	NA	NA	NA	NA	FALSE	FALSE	0.841	0.00174	0.973	0.33	0.985	0.506	1.062	0.299	1.006	0.811	0.967	0.22
18:58426216:A:C	NEDD4L	intergenic	0.766	-0.0339 (0.0028)	1.03e-32	---	-0.0045 (0.0028)	0.1142	---	N	-0.0032	0.118	NA	NA	NA	NA	NA	FALSE	FALSE	0.873	0.000517	0.994	0.77	1	0.982	0.971	0.499	0.985	0.423	0.981	0.35
18:63200343:A:C	BCL2	intronic	0.232	-0.0172 (0.0028)	9.28e-10	---	-0.0018 (0.0028)	0.5075	--+	Y	0.0138	1.87e-11	NA	18:63192741:C:G (0.866771)	7.24689e-12	BCL2 (-)	Heart_Left_Ventricle (-),Heart_Atrial_Appendage (-)	FALSE	FALSE	0.994	0.864	0.983	0.425	0.976	0.146	0.976	0.581	0.972	0.126	0.969	0.122
18:79867876:T:C	KCNG2	intronic	0.816	-0.0181 (0.0031)	4.22e-09	---	0.0031 (0.0031)	0.3156	--+	Y	0.0031	0.163	NA	18:79867876:T:C (1)	6.07808e-38	TXNL4A (-),RBFADN (-),HSBP1L1 (+),KCNG2 (+),RBFA (+)	Cells_Cultured_fibroblasts (-),Skin_Sun_Exposed_Lower_leg (-),Nerve_Tibial (-),Thyroid (-),Muscle_Skeletal (-),Artery_Tibial (-),Artery_Aorta (-),Adipose_Subcutaneous (-),Adipose_Visceral_Omentum (-),Lung (-),Testis (+),Pancreas (-),Skin_Not_Sun_Exposed_Suprapubic (-),Esophagus_Mucosa (-),Esophagus_Muscularis (-),Colon_Sigmoid (-),Stomach (-),Heart_Left_Ventricle (-),Pituitary (-),Brain_Cerebellu…	FALSE	TRUE	1.116	0.0147	1.026	0.263	1.029	0.112	1.002	0.971	1.054	0.0081	1.046	0.0454
19:10486312:C:A	KEAP1	3_prime_UTR	0.026	-0.0522 (0.0076)	4.88e-12	---	-0.0048 (0.0075)	0.5251	+--	Y	0.0082	0.142	NA	19:10486312:C:A (1)	2.02448e-12	PDE4A (-)	Artery_Aorta (-)	FALSE	FALSE	0.882	0.307	0.898	0.0713	0.891	0.0152	0.864	0.242	0.917	0.101	0.902	0.0789
19:15868183:G:C	CYP4F2	intergenic	0.351	-0.0149 (0.0025)	2.04e-09	---	7e-04 (0.0025)	0.767	-++	Y	-0.0001	0.943	19:15879621:C:T(0.800512,CYP4F2,missense)	19:15868183:G:C (1)	6.56874e-61	LINC01835 (-),CYP4F11 (-)	Lung (-),Skin_Sun_Exposed_Lower_leg (-),Esophagus_Muscularis (-),Adipose_Subcutaneous (-),Esophagus_Mucosa (-),Skin_Not_Sun_Exposed_Suprapubic (-),Nerve_Tibial (-),Whole_Blood (-),Adipose_Visceral_Omentum (-),Esophagus_Gastroesophageal_Junction (-),Colon_Transverse (-),Artery_Tibial (-),Stomach (-),Breast_Mammary_Tissue (-),Colon_Sigmoid (-),Small_Intestine_Terminal_Ileum (-),Muscle_Skeletal (-),…	FALSE	TRUE	0.945	0.107	1.002	0.905	1.006	0.668	1.033	0.396	1.014	0.396	0.99	0.575
19:18479133:C:T	ELL	upstream	0.077	-0.0288 (0.0045)	1.64e-10	---	-0.0041 (0.0045)	0.361	++-	N	0.0159	1.21e-06	NA	NA	NA	NA	NA	FALSE	FALSE	0.969	0.619	1.031	0.36	1.04	0.135	0.968	0.633	1.046	0.116	1.049	0.147
19:19267607:C:T	HAPLN4|TM6SF2	upstream|intronic	0.027	0.0475 (0.0081)	4.71e-09	?++	0.0236 (0.0081)	0.003412	?++	N	0.0048	0.41	NA	NA	NA	NA	NA	FALSE	FALSE	1.039	0.691	1.126	0.0829	1.123	0.0377	1.731	0.00017	1.155	0.0226	1.143	0.0495
19:19268740:C:T	TM6SF2	missense	0.076	0.0756 (0.0045)	1.22e-63	+++	0.0437 (0.0045)	1.47e-22	+++	N	-0.0067	0.0429	19:19268740:C:T(1,TM6SF2,missense)	19:19268740:C:T (1)	6.75077e-14	MAU2 (-),ATP13A1 (+)	Whole_Blood (-),Muscle_Skeletal (-),Artery_Aorta (+)	FALSE	FALSE	1.387	5.51e-09	1.255	2.61e-11	1.261	3.77e-18	1.578	1.08e-10	1.263	1.21e-15	1.353	9.38e-20
19:29853629:C:T	CCNE1	intergenic	0.262	-0.0165 (0.0027)	1.22e-09	---	0.001 (0.0027)	0.7105	++-	Y	0.0142	7.82e-13	NA	19:29850957:G:A (1)	2.35149e-25	CCNE1 (+)	Skin_Sun_Exposed_Lower_leg (+),Skin_Not_Sun_Exposed_Suprapubic (+),Esophagus_Mucosa (+)	FALSE	FALSE	1.055	0.145	0.972	0.163	0.979	0.186	0.945	0.172	1.009	0.613	1.014	0.48
19:33418804:T:G	PEPD	intronic	0.624	-0.0245 (0.0024)	1.46e-23	---	-4e-04 (0.0024)	0.8561	+--	Y	0.0081	6.18e-06	NA	NA	NA	NA	NA	FALSE	FALSE	0.926	0.0384	0.974	0.144	0.98	0.162	0.901	0.00545	0.967	0.0326	0.962	0.028
19:3750624:A:C	APBA3|TJP3	downstream|synonymous	0.545	-0.0132 (0.0024)	3.45e-08	---	-0.0014 (0.0024)	0.5524	---	N	-0.0011	0.536	NA	NA	NA	NA	NA	FALSE	FALSE	1.012	0.678	0.99	0.565	1	0.976	0.993	0.856	0.995	0.731	1.001	0.96
19:41319286:C:T	CCDC97	intronic	0.165	0.0299 (0.0032)	3.18e-20	+++	5e-04 (0.0032)	0.8798	--+	N	-0.0022	0.367	NA	19:41319286:C:T (1)	6.22901e-30	TGFB1 (+),CCDC97 (+)	Muscle_Skeletal (+),Thyroid (+),Heart_Left_Ventricle (+),Adipose_Subcutaneous (+),Adipose_Visceral_Omentum (+),Lung (+),Breast_Mammary_Tissue (+),Liver (+)	TRUE	TRUE	1.027	0.5	1.016	0.552	1.021	0.333	1.062	0.267	1.056	0.0199	1.035	0.188
19:44922203:A:G	APOC1	downstream	0.615	0.0183 (0.0025)	2.91e-13	+++	-0.0069 (0.0025)	0.005505	---	N	-0.0048	0.00874	NA	19:44922203:A:G (1)	4.15701e-26	APOE (-)	Skin_Not_Sun_Exposed_Suprapubic (-),Skin_Sun_Exposed_Lower_leg (-)	FALSE	FALSE	0.967	0.498	0.991	0.63	0.995	0.76	1.052	0.2	1.016	0.342	0.991	0.642
19:46718300:C:G	STRN4|PRKD2	downstream|upstream	0.161	0.0258 (0.0032)	1.49e-15	+++	0.0101 (0.0032)	0.001693	--+	N	0.0007	0.756	NA	19:46718300:C:G (1)	8.90291e-37	PRKD2 (+),FKRP (+)	Cells_Cultured_fibroblasts (+),Whole_Blood (+),Esophagus_Muscularis (+),Muscle_Skeletal (+),Nerve_Tibial (+),Artery_Tibial (+),Adipose_Subcutaneous (+),Skin_Not_Sun_Exposed_Suprapubic (+),Skin_Sun_Exposed_Lower_leg (+),Thyroid (+),Artery_Aorta (+),Adipose_Visceral_Omentum (+),Colon_Sigmoid (+),Heart_Left_Ventricle (+),Colon_Transverse (+),Lung (+),Heart_Atrial_Appendage (+),Esophagus_Gastroesopha…	FALSE	TRUE	1.017	0.678	1.002	0.936	0.988	0.517	1.034	0.507	1.01	0.647	0.994	0.796
19:48735796:T:C	RASIP1	intronic	0.49	0.019 (0.0024)	1.44e-15	+++	0.004 (0.0024)	0.09404	+-+	N	-0.005	0.00458	19:48728969:G:A(0.856205,RASIP1,missense)	19:48735769:T:C (0.994935)	7.26534e-91	FUT2 (-),RASIP1 (+),MAMSTR (+),NTN5 (+),IZUMO1 (+),SEC1P (+)	Esophagus_Mucosa (-),Cells_Cultured_fibroblasts (+),Pancreas (-),Skin_Not_Sun_Exposed_Suprapubic (-),Testis (+),Skin_Sun_Exposed_Lower_leg (-),Heart_Atrial_Appendage (+),Thyroid (+),Stomach (-),Colon_Sigmoid (+),Heart_Left_Ventricle (+),Minor_Salivary_Gland (-),Muscle_Skeletal (+),Colon_Transverse (+),Lung (+),Esophagus_Gastroesophageal_Junction (+),Small_Intestine_Terminal_Ileum (-),Esophagus_Mu…	FALSE	TRUE	1.093	0.017	1.02	0.28	1.017	0.235	1.02	0.595	1	0.983	1.024	0.185
19:49534760:C:T	RCN3	intronic	0.255	-0.0186 (0.0027)	8.55e-12	---	-0.0012 (0.0027)	0.6459	+--	N	-0.0031	0.124	NA	19:49534760:C:T (1)	2.35542e-28	PRRG2 (+),PRR12 (+),RPS11 (-)	Skin_Sun_Exposed_Lower_leg (+),Thyroid (+),Skin_Not_Sun_Exposed_Suprapubic (+),Esophagus_Mucosa (+),Nerve_Tibial (+),Colon_Transverse (+),Esophagus_Muscularis (+),Lung (+),Stomach (+),Esophagus_Gastroesophageal_Junction (+),Artery_Aorta (+),Brain_Cerebellum (+)	FALSE	FALSE	1.049	0.165	0.995	0.786	1.008	0.612	1.045	0.292	1.039	0.031	1.053	0.00897
19:54255498:T:C	LILRB5	missense	0.396	-0.0294 (0.0025)	8.03e-33	---	-6e-04 (0.0024)	0.7984	---	Y	-0.0028	0.117	19:54255498:T:C(1,LILRB5,missense)	NA	NA	NA	NA	FALSE	FALSE	0.994	0.784	0.99	0.603	1.01	0.506	1.031	0.439	1.023	0.179	1.011	0.58
19:5831829:C:T	FUT6|NRTN	missense|downstream	0.042	-0.0556 (0.0059)	3.99e-21	---	0.0016 (0.0058)	0.7802	+++	N	-0.001	0.813	NA	NA	NA	NA	NA	FALSE	FALSE	1.032	0.68	0.994	0.889	0.983	0.614	0.987	0.887	0.948	0.155	0.965	0.41
19:7211179:A:G	INSR	intronic	0.744	0.0167 (0.0028)	1.54e-09	+++	0.0069 (0.0027)	0.01125	-++	N	0.0005	0.801	NA	NA	NA	NA	NA	FALSE	FALSE	0.995	0.984	1.042	0.0492	1.034	0.0459	1.076	0.0936	1.035	0.0588	1.042	0.0451
19:7764294:G:A	CLEC4M	intronic	0.288	-0.0248 (0.0026)	5.87e-21	---	-9e-04 (0.0026)	0.7216	-+-	N	-0.0009	0.63	19:7766742:G:A(0.877469,CLEC4M,missense)	NA	NA	NA	NA	FALSE	FALSE	0.997	0.938	0.995	0.784	1.006	0.686	0.959	0.299	0.991	0.587	1.004	0.856
19:807442:G:C	PTBP1	intronic	0.603	0.0142 (0.0025)	7.32e-09	+-+	0.0051 (0.0024)	0.03685	+++	Y	0.0001	0.959	NA	NA	NA	NA	NA	FALSE	FALSE	1.002	0.903	1.017	0.386	1.032	0.0362	0.981	0.636	1.029	0.0918	1.031	0.107
20:12978750:T:C	SPTLC3	intergenic	0.607	-0.0137 (0.0024)	1.89e-08	---	-0.0089 (0.0024)	0.0002115	---	N	-0.0045	0.0111	NA	20:12978750:T:C (1)	2.70661e-21	SPTLC3 (-)	Liver (-)	TRUE	FALSE	0.994	0.845	0.995	0.779	1.003	0.854	0.969	0.408	1.006	0.716	1.005	0.767
20:2125709:G:A	STK35	intronic	0.39	0.0158 (0.0024)	9e-11	+++	-6e-04 (0.0024)	0.7989	--+	Y	-0.0071	6.49e-05	20:2102086:C:G(0.923026,STK35,missense)	NA	NA	NA	NA	FALSE	FALSE	0.998	0.995	1.001	0.964	0.999	0.943	0.983	0.641	1.007	0.665	1.008	0.665
20:32745981:A:G	COMMD7	upstream	0.212	0.0164 (0.0029)	2.12e-08	+++	0.0031 (0.0029)	0.2856	-++	Y	-0.0036	0.0879	NA	20:32745981:A:G (1)	6.74954e-23	COMMD7 (+),RP5-1085F17.3 (+)	Muscle_Skeletal (+),Skin_Sun_Exposed_Lower_leg (+),Skin_Not_Sun_Exposed_Suprapubic (+),Adipose_Subcutaneous (+),Testis (+),Whole_Blood (+),Nerve_Tibial (+)	FALSE	TRUE	0.985	0.623	0.971	0.188	0.967	0.0528	0.935	0.144	0.969	0.108	0.972	0.2
20:34959830:T:G	GSS	upstream	0.189	0.023 (0.003)	3.56e-14	+++	0.0091 (0.003)	0.002464	+++	N	0.0093	2.72e-05	20:35115804:C:T(0.837688,EDEM2,missense)	20:34959830:T:G (1)	1.43703e-30	EDEM2 (-),PROCR (-),MYH7B (+),TRPC4AP (-),MAP1LC3A (+),GGT7 (+)	Nerve_Tibial (-),Artery_Tibial (-),Adipose_Subcutaneous (-),Pancreas (+),Artery_Aorta (+),Brain_Cerebellum (+),Thyroid (+),Skin_Sun_Exposed_Lower_leg (-),Muscle_Skeletal (-),Heart_Atrial_Appendage (-),Heart_Left_Ventricle (-),Lung (+),Spleen (+),Esophagus_Muscularis (-),Adipose_Visceral_Omentum (+),Brain_Cerebellar_Hemisphere (+),Esophagus_Mucosa (-),Whole_Blood (-),Esophagus_Gastroesophageal_Jun…	FALSE	TRUE	1.037	0.424	0.977	0.294	0.992	0.648	1.037	0.432	1.027	0.164	1.014	0.533
20:40551182:G:C	MAFB	intergenic	0.032	0.0402 (0.0069)	7.43e-09	+++	0.0218 (0.0069)	0.001534	+++	Y	-0.0244	1.58e-06	NA	NA	NA	NA	NA	FALSE	FALSE	1.039	0.608	1.023	0.673	1.062	0.15	0.961	0.714	1.065	0.168	1.087	0.104
20:46928812:T:C	EYA2	intronic	0.591	0.0143 (0.0024)	4.09e-09	+++	0.0021 (0.0024)	0.3878	+++	Y	-0.0072	4.77e-05	NA	20:46928812:T:C (1)	1.83765e-17	EYA2 (-)	Artery_Aorta (-),Lung (-)	FALSE	FALSE	1.025	0.566	0.99	0.589	0.997	0.834	0.98	0.589	1.008	0.632	1.015	0.398
20:48906520:T:C	ARFGEF2	intergenic	0.285	-0.0144 (0.0026)	4.7e-08	---	-0.0012 (0.0026)	0.6325	+-+	N	0.0071	0.000247	NA	20:48906520:T:C (1)	3.56458e-20	CSE1L (-),STAU1 (-)	Thyroid (-),Muscle_Skeletal (-),Adipose_Subcutaneous (-)	FALSE	TRUE	0.97	0.355	0.998	0.926	1.007	0.651	0.979	0.611	1.034	0.0537	1.019	0.344
20:63752570:T:C	ZBTB46	intronic	0.92	0.026 (0.0044)	4.66e-09	+++	-0.0036 (0.0044)	0.4131	---	N	-0.0041	0.204	NA	20:63752570:T:C (1)	1.79042e-26	LIME1 (-)	Nerve_Tibial (-),Thyroid (-),Artery_Tibial (-),Esophagus_Muscularis (-),Artery_Aorta (-),Lung (-),Testis (-),Pituitary (-),Heart_Left_Ventricle (-),Cells_Cultured_fibroblasts (-),Pancreas (-),Heart_Atrial_Appendage (-)	FALSE	FALSE	1.093	0.159	1.018	0.597	1.016	0.557	1.094	0.203	0.972	0.339	1.007	0.837
21:29366439:C:A	BACH1	intergenic	0.527	-0.014 (0.0024)	4.52e-09	---	3e-04 (0.0024)	0.9001	-+-	N	-0.0041	0.0197	NA	21:29283878:G:A (0.922432)	4.15909e-10	RPL23P2 (-)	Thyroid (-)	FALSE	FALSE	0.997	0.946	0.96	0.025	0.967	0.018	0.986	0.707	0.97	0.051	0.975	0.153
21:39091357:G:A	PSMG1	intergenic	0.261	0.0153 (0.0027)	2.11e-08	+++	0.0042 (0.0027)	0.1201	+-+	Y	0.0015	0.445	NA	21:39091357:G:A (1)	3.12465e-15	AF064858.8 (-),ETS2 (-),AF064858.11 (-)	Whole_Blood (-)	FALSE	FALSE	1.061	0.09	0.966	0.0852	1.006	0.692	0.966	0.409	1.041	0.0207	1.053	0.0099
22:28712241:A:G	CHEK2	intronic	0.678	0.0173 (0.0025)	1.04e-11	+++	0.0055 (0.0025)	0.02927	+++	N	0.0041	0.0284	NA	22:28712241:A:G (1)	1.02747e-21	CHEK2 (-),TTC28 (-)	Liver (-),Cells_Cultured_fibroblasts (-),Nerve_Tibial (+),Muscle_Skeletal (+),Brain_Cerebellar_Hemisphere (+),Brain_Cerebellum (+)	TRUE	FALSE	0.983	0.749	0.999	0.948	1.006	0.693	0.949	0.184	1.018	0.276	1.02	0.299
22:29352870:G:A	AP1B1	intronic	0.261	-0.0249 (0.0027)	2.56e-20	---	2e-04 (0.0027)	0.9508	-++	N	-0.0032	0.104	NA	22:29352870:G:A (1)	2.95974e-13	GAS2L1 (-),RASL10A (-)	Brain_Cerebellum (-)	FALSE	FALSE	0.935	0.0774	1.005	0.826	0.996	0.803	0.974	0.524	0.993	0.687	0.977	0.234
22:29964926:G:A	MTMR3	intronic	0.498	-0.0212 (0.0024)	4.93e-19	---	0.0023 (0.0024)	0.3211	+++	N	-0.0037	0.0323	NA	22:29964926:G:A (1)	9.2624e-40	MTMR3 (+),ASCC2 (+),RP3-394A18.1 (+),CABP7 (+),UQCR10 (+),NIPSNAP1 (+)	Skin_Sun_Exposed_Lower_leg (+),Skin_Not_Sun_Exposed_Suprapubic (+),Esophagus_Mucosa (+),Testis (+),Nerve_Tibial (+),Thyroid (+),Cells_Cultured_fibroblasts (-),Adipose_Subcutaneous (+),Esophagus_Muscularis (+),Esophagus_Gastroesophageal_Junction (+),Whole_Blood (+),Heart_Atrial_Appendage (+),Brain_Cerebellum (+),Lung (+),Artery_Tibial (+),Heart_Left_Ventricle (+)	FALSE	TRUE	0.954	0.156	0.99	0.57	0.988	0.405	0.964	0.325	0.969	0.0439	0.963	0.0328
22:36148681:A:G	APOL3	intronic	0.828	0.0304 (0.0032)	7.95e-22	+++	0.0047 (0.0031)	0.1337	-++	N	-0.0096	3.64e-05	22:36160775:G:T(0.87849,APOL3,missense)	NA	NA	NA	NA	FALSE	FALSE	1.041	0.314	1.046	0.057	1.035	0.0709	1.137	0.00877	1.056	0.00854	1.059	0.0141
22:43928847:C:G	PNPLA3	missense	0.219	0.1136 (0.0029)	1.03e-344	+++	0.0697 (0.0028)	2.95e-133	+++	N	-0.0073	0.000479	22:43928847:C:G(1,PNPLA3,missense)	22:43945024:C:T (0.899794)	1.89946e-10	SAMM50 (+)	Adipose_Subcutaneous (+)	FALSE	TRUE	1.455	6.4e-23	1.466	2.03e-67	1.484	2.99e-115	2.04	1.38e-52	1.546	2.68e-118	1.713	6.21e-136
22:50656498:C:T	SHANK3	intergenic	0.218	0.0205 (0.0029)	9.87e-13	+++	4e-04 (0.0028)	0.8773	++-	Y	-0.0071	0.000729	NA	22:50656498:C:T (1)	1.94736e-17	SHANK3 (+)	Skin_Not_Sun_Exposed_Suprapubic (+),Thyroid (+),Nerve_Tibial (+),Cells_Cultured_fibroblasts (+),Skin_Sun_Exposed_Lower_leg (+),Lung (+),Adipose_Subcutaneous (+),Spleen (+),Adipose_Visceral_Omentum (+)	FALSE	TRUE	1.023	0.589	1.023	0.301	1.02	0.241	1	0.998	1.01	0.579	1.012	0.584

## Sheet: Table S5
Table S5. Meta-analysis results of genome-wide significant ALT BMI-interaction effect association signals.
MarkerName	Gene	Annotation	AAF	Main Effect Beta (SE) in Meta Analysis	Main Effect P in Meta Analysis	Main Effect Direction	BMI Interaction Beta (SE) in Meta Analysis	BMI Interaction P in Meta Analysis	BMI Interaction Direction	Novel Association (Y/N)	Beta with BMI	Association P value with BMI	Coding variants (R2 with index variant, gene name, annotation)	eQTL GTex Variant (R2 with index variant)	GTex eQTL minP value	GTex eQTL Gene Rank by Pvalue (Effect Direction)	GTex eQTL Tissue Rank by Pvalue (Effect Direction)	GTex eQTL in Liver (T/F)	GTex eQTL in Adipose Tissue (T/F)	OR with ICD10-K760 (UKB)	Association Pvalue with K760 (UKB)	OR Cirrhosis	Pvalue Cirrhosis	OR Fibrosis or Cirrhosis	Pvalue with Fibrosis or Cirrhosis	OR NALD Cirrhosis	Pvalue NALD Cirrhosis	OR NALD Composite	Pvalue NALD composite	OR NASH NAFLD Composite	Pvalue NASH NAFLD Composite
1:220796686:A:G	MARC1	missense	0.702	0.0373 (0.0026)	2.52e-47	+++	0.0182 (0.0024)	7.08e-14	+++	N	-0.0023	0.217	1:220796686:A:G(1,MARC1,missense)	NA	NA	NA	NA	FALSE	FALSE	1.148	0.000207	1.097	2.41e-06	1.099	1.04e-09	1.171	9e-05	1.104	4.85e-09	1.126	5.54e-10
4:87292732:T:C	HSD17B13/-	intergenic	0.432	-0.0415 (0.0024)	1.2e-67	---	-0.0147 (0.0022)	6.3e-11	---	N	0.0038	0.0317	NA	4:87292732:T:C (1)	3.63471e-39	HSD17B13 (-),HSD17B11 (+)	Skin_Sun_Exposed_Lower_leg (-),Skin_Not_Sun_Exposed_Suprapubic (-),Adipose_Visceral_Omentum (+),Brain_Cortex (+),Thyroid (+),Adipose_Subcutaneous (+),Lung (-),Muscle_Skeletal (+)	FALSE	TRUE	0.945	0.125	0.94	0.000651	0.952	0.00061	0.883	0.000866	0.946	0.000401	0.947	0.00211
8:58480714:A:G	CYP7A1/-	intergenic	0.661	-0.0044 (0.0025)	0.0753	++-	-0.0134 (0.0023)	1.1e-08	---	Y	-0.0017	0.363	NA	8:58480178:C:T (1)	9.96057e-13	CYP7A1 (-),SDCBP (+)	Spleen (-),Heart_Left_Ventricle (+),Colon_Sigmoid (-),Heart_Atrial_Appendage (+)	FALSE	FALSE	0.925	0.0261	0.989	0.569	0.983	0.248	0.986	0.716	0.954	0.0034	0.947	0.00289
8:125469835:A:G	TRIB1/-	intergenic	0.506	-0.0509 (0.0024)	7.58e-103	---	-0.0181 (0.0022)	3.84e-16	---	N	0.0118	8.43e-12	NA	NA	NA	NA	NA	FALSE	FALSE	0.843	5.26e-07	0.932	7.16e-05	0.929	1.56e-07	0.886	0.000978	0.918	2.72e-08	0.882	5.53e-13
9:129804387:G:A	TOR1B	intronic	0.095	-0.0306 (0.0041)	4.59e-14	---	-0.0231 (0.0038)	1.4e-09	---	N	0.0005	0.864	NA	9:129804387:G:A (1)	1.76463e-29	TOR1B (-),C9orf78 (-),TOR1A (-)	Cells_Cultured_fibroblasts (-),Whole_Blood (-),Pancreas (-),Esophagus_Mucosa (-),Lung (-),Colon_Transverse (-)	FALSE	FALSE	0.857	0.012	0.945	0.0638	0.951	0.0369	0.81	0.00088	0.918	0.00127	0.898	0.000364
10:112142660:A:C	GPAM	intronic	0.248	0.036 (0.0027)	2.57e-39	+++	0.0147 (0.0026)	1.39e-08	+++	N	-0.0085	2.36e-05	10:112180571:T:C(0.833551,GPAM,missense)	NA	NA	NA	NA	FALSE	FALSE	1.106	0.00627	1.083	0.000115	1.08	2.18e-06	1.121	0.00704	1.082	9.97e-06	1.098	4.08e-06
19:19349732:G:C	MAU2	intronic	0.071	0.1005 (0.0046)	4.22e-105	+++	0.0422 (0.0044)	4.86e-22	+++	N	-0.0074	0.0309	19:19268740:C:T(0.879489,TM6SF2,missense)	19:19349732:G:C (1)	6.75077e-14	MAU2 (-),ATP13A1 (+)	Whole_Blood (-),Muscle_Skeletal (-),Artery_Aorta (+)	FALSE	FALSE	1.368	5.9e-08	1.254	1.39e-10	1.252	5.37e-16	1.586	2.64e-10	1.24	9.36e-13	1.329	1.2e-16
19:44908684:T:C	APOE	missense	0.152	-0.0417 (0.0033)	1.04e-36	---	-0.0223 (0.0031)	5.59e-13	---	N	-0.0275	1.15e-29	NA	NA	NA	NA	NA	FALSE	FALSE	0.827	0.000189	0.904	8.44e-05	0.872	2.03e-11	0.883	0.0193	0.886	6.79e-08	0.84	5.5e-12
22:43928847:C:G	PNPLA3	missense	0.219	0.1220 (0.0028)	4.15E-402	+++	0.0588 (0.0027)	8.32e-107	+++	N	-0.0073	0.000479	22:43928847:C:G(1,PNPLA3,missense)	22:43945024:C:T (0.900073)	1.89946e-10	SAMM50 (+)	Adipose_Subcutaneous (+)	FALSE	TRUE	1.455	6.4e-23	1.466	2.03e-67	1.484	2.99e-115	2.04	1.38e-52	1.546	2.68e-118	1.713	6.21e-136

## Sheet: Table S6
Table S6. Meta-analysis results of genome-wide significant AST BMI-interaction effect association signals.
MarkerName	Gene	Annotation	AAF	Main Effect Beta (SE) in Meta Analysis	Main Effect P in Meta Analysis	Main Effect Direction	BMI Interaction Beta (SE) in Meta Analysis	BMI Interaction P in Meta Analysis	BMI Interaction Direction	Novel Association (Y/N)	Beta with BMI	Association P value with BMI	Coding variants (R2 with index variant, gene name, annotation)	eQTL GTex Variant (R2 with index variant)	GTex eQTL minP value	GTex eQTL Gene Rank by Pvalue (Effect Direction)	GTex eQTL Tissue Rank by Pvalue (Effect Direction)	GTex eQTL in Liver (T/F)	GTex eQTL in Adipose Tissue (T/F)	OR with ICD10-K760 (UKB)	Association Pvalue with K760 (UKB)	OR Cirrhosis	Pvalue Cirrhosis	OR Fibrosis or Cirrhosis	Pvalue with Fibrosis or Cirrhosis	OR NALD Cirrhosis	Pvalue NALD Cirrhosis	OR NALD Composite	Pvalue NALD composite	OR NASH NAFLD Composite	Pvalue NASH NAFLD Composite
1:220797157:A:G	MARC1	intronic	0.685	0.0152 (0.0026)	2.49E-09	+++	0.0206 (0.0025)	4.3e-16	+++	N	-0.0022	0.242	1:220796686:A:G(0.900104,MARC1,missense)	NA	NA	NA	NA	FALSE	FALSE	1.154	8.07e-05	1.092	4e-06	1.097	7.57e-10	1.162	0.000134	1.103	2.8e-09	1.127	1.29e-10
2:27508073:T:C	GCKR	missense	0.6	-0.0246 (0.0024)	3.53E-24	---	-0.0239 (0.0024)	2.78e-23	---	N	0.0114	9.58e-11	2:27508073:T:C(1,GCKR,missense)	2:27508073:T:C (1)	2.62218e-34	SNX17 (-),NRBP1 (-),FNDC4 (+),GCKR (+),AC074117.10 (+)	Muscle_Skeletal (-),Skin_Sun_Exposed_Lower_leg (-),Skin_Not_Sun_Exposed_Suprapubic (-),Cells_Cultured_fibroblasts (-),Thyroid (+),Adipose_Subcutaneous (-),Brain_Cerebellum (+),Brain_Cerebellar_Hemisphere (+),Whole_Blood (-)	FALSE	TRUE	0.846	1.45e-06	0.969	0.0868	0.95	0.000304	0.911	0.0121	0.928	1.76e-06	0.886	6.16e-12
4:87292006:C:T	HSD17B13/-	intergenic	0.428	-0.0351 (0.0024)	2.92E-48	---	-0.0191 (0.0024)	1.11e-15	---	N	0.0036	0.0386	NA	4:87292225:C:T (1)	3.63471e-39	HSD17B13 (-),HSD17B11 (+)	Skin_Sun_Exposed_Lower_leg (-),Skin_Not_Sun_Exposed_Suprapubic (-),Adipose_Visceral_Omentum (+),Brain_Cortex (+),Thyroid (+),Adipose_Subcutaneous (+),Lung (-),Muscle_Skeletal (+)	FALSE	TRUE	0.941	0.0949	0.944	0.00135	0.952	0.000657	0.877	0.000435	0.942	0.000132	0.943	0.000863
8:125469835:A:G	TRIB1/-	intergenic	0.506	-0.024 (0.0024)	5.20E-24	---	-0.0201 (0.0024)	1.57e-17	---	N	0.0118	8.43e-12	NA	NA	NA	NA	NA	FALSE	FALSE	0.843	5.26e-07	0.932	7.16e-05	0.929	1.56e-07	0.886	0.000978	0.918	2.72e-08	0.882	5.53e-13
9:114383763:C:G	AKNA	intronic	0.485	-0.0324 (0.0024)	9.01E-42	---	-0.0146 (0.0024)	7.3e-10	---	N	-0.0039	0.0264	NA	9:114383763:C:G (1)	1.49244e-31	AKNA (-)	Esophagus_Muscularis (-),Colon_Sigmoid (-),Esophagus_Gastroesophageal_Junction (-),Heart_Atrial_Appendage (-)	FALSE	FALSE	0.916	0.0126	1	0.976	0.979	0.138	0.985	0.677	0.945	0.000237	0.94	0.000459
9:129804387:G:A	TOR1B	intronic	0.095	-0.0261 (0.0041)	1.52E-10	---	-0.0225 (0.004)	2.74e-08	---	N	0.0005	0.864	NA	9:129804387:G:A (1)	1.76463e-29	TOR1B (-),C9orf78 (-),TOR1A (-)	Cells_Cultured_fibroblasts (-),Whole_Blood (-),Pancreas (-),Esophagus_Mucosa (-),Lung (-),Colon_Transverse (-)	FALSE	FALSE	0.857	0.012	0.945	0.0638	0.951	0.0369	0.81	0.00088	0.918	0.00127	0.898	0.000364
10:100174478:C:T	ERLIN1	intronic	0.438	-0.0458 (0.0024)	2.75E-81	---	-0.0144 (0.0024)	1.48e-09	---	N	-0.0005	0.755	10:100152307:T:C(0.809251,ERLIN1,missense)	10:100174478:C:T (1)	1.37011e-95	CWF19L1 (+),PHBP9 (+),BLOC1S2 (+),DNMBP (+)	Artery_Tibial (+),Esophagus_Mucosa (+),Muscle_Skeletal (+),Thyroid (+),Skin_Not_Sun_Exposed_Suprapubic (+),Skin_Sun_Exposed_Lower_leg (+),Esophagus_Muscularis (+),Nerve_Tibial (+),Cells_Cultured_fibroblasts (+),Artery_Aorta (+),Lung (+),Adipose_Subcutaneous (+),Adipose_Visceral_Omentum (+),Colon_Transverse (+),Heart_Left_Ventricle (+),Esophagus_Gastroesophageal_Junction (+),Stomach (+),Breast_Mam…	TRUE	TRUE	0.947	0.105	0.983	0.347	0.957	0.00224	1	0.996	0.947	0.000509	0.935	0.000165
10:112187282:C:T	GPAM	upstream	0.719	-0.0208 (0.0027)	5.73E-15	---	-0.0153 (0.0026)	7.7e-09	---	N	0.009	4.04e-06	10:112180571:T:C(0.994002,GPAM,missense)	NA	NA	NA	NA	FALSE	FALSE	0.923	0.0233	0.919	2.82e-05	0.919	1.11e-07	0.857	0.000187	0.922	3.12e-06	0.913	3.37e-06
19:7222366:G:C	INSR	intronic	0.582	0.0123 (0.0024)	3.25E-07	+++	0.0134 (0.0024)	2.33e-08	+++	N	-0.0006	0.746	NA	19:7222366:G:C (1)	3.80802e-16	INSR (+)	Nerve_Tibial (+),Esophagus_Muscularis (+)	FALSE	FALSE	1.011	0.694	1.029	0.111	1.029	0.0439	1.042	0.269	1.022	0.161	1.047	0.0104
19:19349732:G:C	MAU2	intronic	0.071	0.0742 (0.0046)	1.38E-57	+++	0.0459 (0.0046)	3.57e-23	+++	N	-0.0074	0.0309	19:19268740:C:T(0.879489,TM6SF2,missense)	19:19349732:G:C (1)	6.75077e-14	MAU2 (-),ATP13A1 (+)	Whole_Blood (-),Muscle_Skeletal (-),Artery_Aorta (+)	FALSE	FALSE	1.368	5.9e-08	1.254	1.39e-10	1.252	5.37e-16	1.586	2.64e-10	1.24	9.36e-13	1.329	1.2e-16
19:44888997:C:T	NECTIN2	3' UTR	0.17	0.003 (0.0032)	3.39E-01	++-	-0.025 (0.0031)	1.39e-15	---	N	-0.0263	1e-29	NA	NA	NA	NA	NA	FALSE	FALSE	0.889	0.0121	0.915	0.000248	0.896	7.35e-09	0.925	0.115	0.911	8.05e-06	0.879	3.93e-08
22:43928847:C:G	PNPLA3	missense	0.219	0.1136 (0.0029)	1.03E-344	+++	0.0697 (0.0028)	2.95e-133	+++	N	-0.0073	0.000479	22:43928847:C:G(1,PNPLA3,missense)	22:43945024:C:T (0.899794)	1.89946e-10	SAMM50 (+)	Adipose_Subcutaneous (+)	FALSE	TRUE	1.455	6.4e-23	1.466	2.03e-67	1.484	2.99e-115	2.04	1.38e-52	1.546	2.68e-118	1.713	6.21e-136

## Sheet: Table S7
Table S7. Gene by gene interaction analysis between PNPLA3 I148M and top ALT signals.
MarkerName	Gene	Annotation	AAF	Unconditional Model1		Conditioned Model2		Interaction Model3
				Beta (SE)	P	Beta (SE)	P	Beta (SE)	P
1:2228951:C:G	SKI	missense	0.0723258	0.029 (0.0046)	4.98109e-10	0.029 (0.0046)	6.57506e-10	0.007 (0.0079)	0.403544
1:11072160:G:A	EXOSC10	synonymous	0.745702	0.018 (0.0027)	1.20316e-10	0.017 (0.0027)	1.91483e-10	-0.001 (0.0047)	0.787378
1:11805747:A:G	CLCN6|MTHFR	upstream|upstream	0.16451	-0.018 (0.0032)	1.02791e-08	-0.018 (0.0032)	1.09652e-08	-0.004 (0.0055)	0.51322
1:16178825:A:G	NA	intergenic	0.5803	0.039 (0.0024)	6.06622e-59	0.039 (0.0024)	8.64876e-59	0.001 (0.0041)	0.845967
1:23111595:G:A	LUZP1	intronic	0.166865	0.018 (0.0032)	1.73058e-08	0.018 (0.0032)	1.52576e-08	-0.005 (0.0055)	0.41033
1:26695422:G:C	ARID1A	upstream	0.0235227	0.099 (0.0079)	7.17779e-36	0.099 (0.0079)	3.01261e-36	-0.017 (0.0136)	0.20395
1:28287959:A:G	NA	intergenic	0.298069	-0.016 (0.0026)	1.01307e-09	-0.016 (0.0026)	1.2561e-09	0.004 (0.0045)	0.358257
1:50513255:A:G	FAF1	intronic	0.432521	-0.014 (0.0024)	2.03189e-08	-0.014 (0.0024)	1.6833e-08	0 (0.0041)	0.937591
1:65675819:G:T	NA	intergenic	0.189426	0.021 (0.0031)	1.93172e-11	0.02 (0.0031)	4.84189e-11	0.014 (0.0052)	0.0058126
1:88776689:A:G	PKN2	intronic	0.616225	0.019 (0.0025)	4.59418e-15	0.019 (0.0025)	5.50065e-15	-0.004 (0.0042)	0.332231
1:93392732:G:A	NA	intergenic	0.184766	0.021 (0.0031)	2.08066e-11	0.02 (0.0031)	3.02193e-11	0.002 (0.0053)	0.731771
1:101193787:T:C	NA	intergenic	0.263867	0.014 (0.0027)	1.37036e-07	0.014 (0.0027)	1.30627e-07	0.007 (0.0047)	0.121024
1:150510879:C:T	ECM1|TARS2	missense|downstream	0.394222	-0.021 (0.0024)	2.41793e-17	-0.021 (0.0024)	2.75294e-17	-0.003 (0.0042)	0.469102
1:151008749:C:A	PRUNE1|FAM63A	intronic|upstream	0.0157216	-0.077 (0.0097)	1.58761e-15	-0.076 (0.0097)	3.2359e-15	0.014 (0.0167)	0.398107
1:154988972:T:G	FLAD1|LENEP	3_prime_UTR|upstream	0.0288367	-0.039 (0.0071)	3.85607e-08	-0.039 (0.0071)	3.44532e-08	-0.003 (0.0122)	0.792147
1:155134221:G:A	SLC50A1|EFNA1	upstream|3_prime_UTR	0.41206	-0.026 (0.0024)	6.22634e-27	-0.026 (0.0024)	1.02734e-27	0.011 (0.0041)	0.00966316
1:161572445:A:G	NA	intergenic	0.105782	0.043 (0.0041)	7.71897e-26	0.043 (0.0041)	2.23929e-26	0.003 (0.007)	0.657875
1:196706731:A:G	CFH	intronic	0.380967	0.014 (0.0025)	5.77727e-09	0.014 (0.0024)	3.8815e-09	-0.001 (0.0042)	0.73896
1:203577308:A:G	NA	intergenic	0.47257	-0.013 (0.0024)	1.50228e-07	-0.013 (0.0024)	1.06188e-07	-0.003 (0.0041)	0.470858
1:219494910:C:A	NA	intergenic	0.569836	0.019 (0.0024)	1.6405e-15	0.019 (0.0024)	1.2638e-15	0.002 (0.0041)	0.637167
1:219531597:G:A	NA	intergenic	0.0325354	0.044 (0.007)	2.22797e-10	0.044 (0.0069)	1.82812e-10	0.02 (0.0119)	0.0952597
1:220796686:A:G	MARC1	missense	0.702542	0.035 (0.0026)	3.42725e-40	0.035 (0.0026)	2.09921e-40	0.004 (0.0045)	0.316242
1:247439666:A:G	NLRP3	intronic	0.630244	-0.02 (0.0025)	2.16132e-15	-0.02 (0.0025)	2.37366e-15	-0.011 (0.0042)	0.0119895
2:43835959:G:C	ABCG5|ABCG8	intronic|upstream	0.0652385	0.041 (0.0048)	5.71987e-17	0.041 (0.0048)	3.20151e-17	0 (0.0083)	0.980365
2:48345278:T:C	FOXN2	upstream	0.383522	-0.013 (0.0025)	1.30298e-07	-0.013 (0.0025)	6.82378e-08	-0.004 (0.0042)	0.378082
2:75546522:A:T	EVA1A	intronic	0.0278561	-0.038 (0.0074)	3.10265e-07	-0.038 (0.0074)	2.11867e-07	0.001 (0.0127)	0.935816
2:88123991:A:G	FABP1	3_prime_UTR	0.310406	-0.02 (0.0026)	3.75508e-14	-0.02 (0.0026)	2.05085e-14	-0.003 (0.0044)	0.515808
2:101008427:A:G	RPL31|TBC1D8	downstream|intronic	0.143992	-0.019 (0.0034)	1.34794e-08	-0.019 (0.0034)	1.08995e-08	0.002 (0.0058)	0.716273
2:102474569:T:C	SLC9A4	intronic	0.137868	0.021 (0.0035)	1.2136e-09	0.021 (0.0035)	1.52266e-09	0.006 (0.0059)	0.32871
2:111119036:G:C	ACOXL|BCL2L11	downstream|upstream	0.0779973	-0.028 (0.0046)	1.17761e-09	-0.028 (0.0046)	4.91083e-10	0.012 (0.0078)	0.126941
2:111932403:A:G	MERTK	intronic	0.622767	-0.015 (0.0025)	1.01634e-09	-0.015 (0.0025)	5.63066e-10	-0.009 (0.0042)	0.0401022
2:113109711:T:C	IL1RN	upstream	0.437209	-0.019 (0.0024)	1.19378e-14	-0.019 (0.0024)	4.91714e-15	-0.006 (0.0041)	0.124411
2:113939939:A:G	ACTR3	intronic	0.0831763	-0.033 (0.0043)	1.5199e-14	-0.034 (0.0043)	5.74497e-15	0.005 (0.0074)	0.523394
2:164672114:G:T	NA	intergenic	0.393439	-0.027 (0.0024)	6.14512e-28	-0.027 (0.0024)	4.06764e-28	-0.004 (0.0042)	0.319329
2:168942778:C:T	ABCB11	intronic	0.547699	-0.013 (0.0024)	9.64404e-08	-0.013 (0.0024)	9.58677e-08	-0.001 (0.0041)	0.803475
2:169015614:T:C	ABCB11	intronic	0.0363808	0.045 (0.0064)	1.02268e-12	0.045 (0.0064)	1.31378e-12	0.001 (0.0109)	0.892588
2:169077231:G:A	DHRS9	upstream	0.539601	0.018 (0.0024)	6.73596e-14	0.018 (0.0024)	6.4528e-14	0.006 (0.0041)	0.152822
2:169761431:G:A	NA	intergenic	0.316209	-0.016 (0.0026)	2.46447e-10	-0.016 (0.0026)	3.80013e-10	-0.008 (0.0044)	0.0757635
2:173154749:A:C	AC013461.1	intronic	0.20548	-0.019 (0.003)	2.31134e-10	-0.019 (0.0029)	2.63019e-10	-0.002 (0.0051)	0.693078
2:201295085:G:T	ALS2CR12	intronic	0.461125	-0.014 (0.0024)	4.42864e-09	-0.014 (0.0024)	3.03974e-09	-0.003 (0.0041)	0.447561
2:218835276:G:A	PRKAG3	upstream	0.0505376	0.04 (0.0061)	1.16204e-10	0.04 (0.0061)	8.98206e-11	0.001 (0.0105)	0.909609
2:226248038:C:T	NA	intergenic	0.646226	0.031 (0.0025)	3.14254e-36	0.031 (0.0025)	1.31496e-35	0.009 (0.0043)	0.0269385
2:232655544:A:T	EFHD1	intronic	0.599809	0.031 (0.0025)	5.05842e-37	0.031 (0.0025)	7.3682e-37	-0.005 (0.0042)	0.257672
3:12323809:G:T	PPARG	intronic	0.118933	-0.046 (0.0037)	2.24604e-36	-0.046 (0.0037)	5.04211e-36	-0.019 (0.0063)	0.00227106
3:12401232:A:G	PPARG	intronic	0.622896	0.015 (0.0025)	2.73613e-09	0.015 (0.0025)	2.7139e-09	0 (0.0042)	0.93438
3:12453295:C:A	NA	intergenic	0.537159	0.014 (0.0024)	1.11799e-08	0.014 (0.0024)	9.96895e-09	-0.002 (0.0041)	0.653581
3:29318461:T:C	RBMS3	intronic	0.366586	0.016 (0.0025)	1.78874e-10	0.016 (0.0025)	2.24522e-10	0.003 (0.0043)	0.507656
3:37107467:G:A	LRRFIP2	intronic	0.481007	-0.013 (0.0024)	6.78377e-08	-0.013 (0.0024)	8.37236e-08	0.001 (0.0041)	0.744537
3:39303010:G:A	NA	intergenic	0.0719786	0.026 (0.0046)	1.55688e-08	0.026 (0.0046)	1.59501e-08	-0.005 (0.0079)	0.497608
3:48547380:C:T	PFKFB4	intronic	0.106212	0.018 (0.0039)	2.54125e-06	0.018 (0.0039)	3.03935e-06	-0.009 (0.0067)	0.200256
3:125208361:G:A	SLC12A8	intronic	0.406513	0.017 (0.0024)	8.04904e-13	0.017 (0.0024)	9.66688e-13	-0.004 (0.0042)	0.364949
3:136308303:A:G	PCCB	intronic	0.749741	0.026 (0.0028)	1.45226e-21	0.026 (0.0028)	1.09321e-21	-0.005 (0.0047)	0.329797
3:142173578:G:T	GK5	intronic	0.120684	0.022 (0.0037)	3.03249e-09	0.022 (0.0037)	1.79232e-09	0.006 (0.0063)	0.380967
3:142936448:A:G	NA	intergenic	0.535257	-0.016 (0.0024)	2.28543e-11	-0.016 (0.0024)	2.94432e-11	0.005 (0.0041)	0.201706
3:149396970:G:C	NA	intergenic	0.703	-0.025 (0.0026)	4.28395e-21	-0.024 (0.0026)	1.04152e-20	0.005 (0.0045)	0.25408
3:149476550:C:G	TM4SF4	intronic	0.0430588	-0.056 (0.006)	8.01515e-21	-0.056 (0.006)	3.62036e-21	0.005 (0.0102)	0.604795
3:149492656:T:C	TM4SF4	intronic	0.593817	-0.021 (0.0024)	1.38021e-17	-0.021 (0.0024)	1.11629e-17	0.007 (0.0042)	0.0801822
3:152317848:G:A	MBNL1	intronic	0.452427	-0.015 (0.0024)	1.57718e-10	-0.015 (0.0024)	9.39815e-11	0 (0.0041)	0.956282
3:155849600:A:G	SLC33A1	intronic	0.249936	-0.014 (0.0028)	6.58162e-07	-0.014 (0.0028)	3.80648e-07	-0.006 (0.0048)	0.195098
3:157077736:A:G	NA	intergenic	0.398955	0.017 (0.0025)	1.18632e-12	0.017 (0.0024)	8.65904e-13	0.001 (0.0042)	0.723677
3:160432073:G:A	SMC4|TRIM59	intronic|downstream	0.262444	0.022 (0.0027)	1.62228e-16	0.022 (0.0027)	1.32311e-16	0 (0.0046)	0.949603
3:172576710:G:A	NA	intergenic	0.0311442	-0.102 (0.0072)	1.54545e-45	-0.102 (0.0072)	2.37054e-45	-0.005 (0.0124)	0.672562
4:3442204:A:G	HGFAC|RGS12	intronic|downstream	0.618007	-0.017 (0.0025)	5.28175e-12	-0.017 (0.0025)	6.57735e-12	-0.004 (0.0042)	0.39213
4:38698036:G:A	KLF3	3_prime_UTR	0.400707	0.016 (0.0025)	4.73454e-11	0.017 (0.0025)	1.48188e-11	0.001 (0.0042)	0.798493
4:76495474:A:G	SHROOM3	intronic	0.647678	-0.018 (0.0025)	6.58562e-13	-0.018 (0.0025)	1.63985e-13	0 (0.0043)	0.976935
4:87308948:T:G	HSD17B13	intronic	0.283318	-0.042 (0.0027)	2.88773e-56	-0.042 (0.0027)	1.62495e-56	-0.023 (0.0046)	3.1916e-07
4:87310277:G:A	HSD17B13	missense	0.0643237	-0.03 (0.0049)	5.76181e-10	-0.03 (0.0049)	3.78404e-10	-0.013 (0.0083)	0.118264
4:89016033:A:G	FAM13A	intronic	0.603293	-0.013 (0.0025)	3.67047e-08	-0.013 (0.0024)	5.18587e-08	0.001 (0.0042)	0.792306
4:99364194:G:A	NA	intergenic	0.315491	-0.013 (0.0026)	6.86874e-07	-0.013 (0.0026)	5.35128e-07	0.006 (0.0044)	0.190943
4:99583507:T:C	MTTP	missense	0.254592	-0.018 (0.0027)	5.79369e-11	-0.018 (0.0027)	3.51414e-11	-0.014 (0.0047)	0.00323798
4:144737912:T:C	HHIP	synonymous	0.0959369	0.027 (0.0041)	2.65046e-11	0.027 (0.004)	2.38634e-11	-0.004 (0.007)	0.579783
4:145900258:C:A	ZNF827	intronic	0.158379	0.055 (0.0033)	6.27557e-64	0.055 (0.0033)	6.01161e-64	0.001 (0.0056)	0.864516
5:31021251:A:G	NA	intergenic	0.281835	-0.031 (0.0027)	2.92477e-31	-0.031 (0.0027)	2.98299e-31	0 (0.0045)	0.923194
5:52897294:A:G	ITGA1	intronic	0.0748589	0.028 (0.0045)	3.71013e-10	0.028 (0.0045)	4.09542e-10	0.005 (0.0078)	0.498043
5:53980471:G:A	ARL15	intronic	0.69324	0.017 (0.0026)	2.75286e-11	0.017 (0.0026)	1.4991e-11	0.006 (0.0044)	0.20415
5:56512515:C:T	C5orf67	intronic	0.74677	0.02 (0.0027)	1.05933e-12	0.02 (0.0027)	5.63604e-13	-0.001 (0.0047)	0.777876
5:56557609:G:A	C5orf67	intronic	0.580176	-0.015 (0.0024)	9.00059e-10	-0.015 (0.0024)	1.24468e-09	-0.001 (0.0042)	0.871731
5:56560548:G:T	C5orf67	intronic	0.206062	0.026 (0.003)	2.4052e-18	0.026 (0.0029)	2.67012e-18	-0.004 (0.005)	0.4372
5:68418419:A:G	NA	intergenic	0.402121	0.015 (0.0025)	5.97526e-10	0.016 (0.0025)	2.72621e-10	-0.006 (0.0042)	0.141924
5:72775245:T:A	NA	intergenic	0.580192	-0.015 (0.0024)	2.47862e-10	-0.016 (0.0024)	9.30483e-11	0.007 (0.0041)	0.115862
5:73685044:G:C	ARHGEF28	intronic	0.707122	-0.012 (0.0026)	5.75711e-06	-0.012 (0.0026)	5.79432e-06	0.002 (0.0045)	0.721666
5:107543091:G:C	EFNA5	intronic	0.154458	-0.02 (0.0033)	1.6015e-09	-0.02 (0.0033)	1.37045e-09	0.003 (0.0057)	0.568564
5:131672501:T:C	FNIP1|CTC-432M15.3	missense|intronic	0.94195	-0.032 (0.0051)	4.56087e-10	-0.032 (0.0051)	4.03781e-10	0.002 (0.0088)	0.851879
5:133108436:G:A	HSPA4	downstream	0.0930046	-0.023 (0.0041)	4.24847e-08	-0.023 (0.0041)	2.1539e-08	-0.001 (0.007)	0.906688
5:157326276:T:C	CYFIP2	intronic	0.0538052	-0.036 (0.0053)	9.24904e-12	-0.036 (0.0053)	6.41433e-12	-0.001 (0.009)	0.936489
6:15477864:G:A	JARID2	intronic	0.573837	0.014 (0.0024)	9.15241e-09	0.014 (0.0024)	8.84758e-09	-0.006 (0.0041)	0.180926
6:20404189:T:C	E2F3	intronic	0.828986	0.021 (0.0032)	1.30811e-11	0.022 (0.0032)	1.02062e-11	-0.003 (0.0054)	0.52132
6:21924673:T:C	NA	intergenic	0.282828	-0.017 (0.0027)	1.82608e-10	-0.017 (0.0026)	2.53806e-10	0.003 (0.0045)	0.51764
6:26092913:G:A	HFE	missense	0.0778961	0.026 (0.0044)	9.52585e-09	0.025 (0.0044)	9.81512e-09	0.008 (0.0076)	0.292584
6:29940130:G:A	HLA-A	upstream	0.203948	0.017 (0.003)	2.25153e-08	0.017 (0.003)	2.53223e-08	0.004 (0.0051)	0.48359
6:31362057:C:T	HLA-B	upstream	0.085078	0.024 (0.0043)	1.72162e-08	0.024 (0.0043)	3.53558e-08	-0.011 (0.0073)	0.114887
6:31388925:T:C	NA	intergenic	0.0853784	0.041 (0.0043)	3.12179e-21	0.041 (0.0043)	1.63943e-21	0.015 (0.0074)	0.0412039
6:32615435:A:G	NA	intergenic	0.58509	0.031 (0.0024)	1.015e-36	0.03 (0.0024)	1.67219e-36	0.005 (0.0041)	0.214129
6:32659923:A:G	HLA-DQB1	3_prime_UTR	0.188368	0.021 (0.0031)	7.92591e-12	0.02 (0.003)	1.75974e-11	0.007 (0.0052)	0.191066
6:34205553:T:G	NA	intergenic	0.0504944	0.036 (0.0055)	3.29222e-11	0.036 (0.0054)	5.2418e-11	0.009 (0.0093)	0.336045
6:35221148:G:C	SCUBE3	intronic	0.872266	-0.024 (0.0036)	2.64996e-11	-0.024 (0.0036)	3.24291e-11	-0.001 (0.0061)	0.882045
6:35291620:C:T	ZNF76	missense	0.022302	-0.038 (0.0081)	1.98427e-06	-0.038 (0.0081)	2.84527e-06	0.009 (0.0139)	0.538905
6:36680587:T:C	CDKN1A	intronic	0.321428	-0.014 (0.0026)	9.44465e-08	-0.014 (0.0026)	9.89725e-08	-0.005 (0.0044)	0.260194
6:42973072:T:C	PEX6	intronic	0.540372	-0.017 (0.0024)	6.78393e-13	-0.017 (0.0024)	1.16059e-12	-0.001 (0.0041)	0.74143
6:43789345:T:A	VEGFA	downstream	0.498795	0.024 (0.0024)	5.99722e-23	0.024 (0.0024)	2.92815e-23	-0.002 (0.0041)	0.58214
6:112183038:G:A	LAMA4	intronic	0.108403	-0.025 (0.0039)	2.64728e-10	-0.024 (0.0039)	4.39864e-10	0.004 (0.0067)	0.585521
6:116029625:G:A	FRK	intronic	0.401167	0.019 (0.0024)	7.0391e-15	0.019 (0.0024)	4.381e-15	-0.006 (0.0042)	0.177454
6:127118902:T:C	RSPO3	5_prime_UTR	0.050879	0.043 (0.0055)	7.63607e-15	0.043 (0.0055)	6.0262e-15	-0.001 (0.0094)	0.913076
6:130045016:A:G	L3MBTL3	intronic	0.673107	0.024 (0.0025)	3.97054e-21	0.024 (0.0025)	6.60295e-21	0.002 (0.0043)	0.570198
6:139514192:A:T	NA	intergenic	0.628262	-0.015 (0.0025)	7.88173e-10	-0.015 (0.0025)	8.03586e-10	-0.003 (0.0042)	0.541267
6:158806736:T:C	EZR	intronic	0.632449	-0.015 (0.0025)	8.8735e-10	-0.015 (0.0025)	3.59014e-10	0.009 (0.0042)	0.0270763
6:160345738:T:C	SLC22A3	upstream	0.482056	-0.015 (0.0024)	9.97113e-10	-0.015 (0.0024)	8.1942e-10	-0.002 (0.0041)	0.617067
6:163711969:C:T	NA	intergenic	0.133631	-0.022 (0.0035)	4.05472e-10	-0.022 (0.0035)	2.72704e-10	0.002 (0.006)	0.680991
7:6416460:C:T	DAGLB	intronic	0.27632	0.017 (0.0027)	3.04069e-10	0.017 (0.0027)	3.18623e-10	-0.005 (0.0046)	0.275549
7:25952206:T:C	NA	intergenic	0.158266	0.014 (0.0033)	1.12025e-05	0.014 (0.0033)	1.18693e-05	0.004 (0.0056)	0.478823
7:28199847:A:G	NA	intergenic	0.196616	0.025 (0.003)	1.84396e-16	0.025 (0.003)	6.52675e-17	0.009 (0.0052)	0.0776979
7:36044919:T:C	NA	intergenic	0.376312	-0.016 (0.0025)	3.56316e-11	-0.016 (0.0025)	9.05241e-11	0.001 (0.0042)	0.766113
7:73628113:T:C	MLXIPL	upstream	0.208826	0.021 (0.0029)	1.26793e-12	0.021 (0.0029)	9.83546e-13	0.004 (0.005)	0.417237
7:73844308:G:C	WBSCR27	upstream	0.847421	0.019 (0.0033)	5.16913e-09	0.019 (0.0033)	7.27835e-09	-0.007 (0.0057)	0.213113
7:87431528:C:T	ABCB4	missense	0.00874385	0.082 (0.0128)	1.28093e-10	0.083 (0.0128)	8.8162e-11	0.035 (0.0222)	0.113638
7:87445648:T:C	ABCB4	intronic	0.178515	-0.034 (0.0031)	7.32547e-28	-0.034 (0.0031)	9.78971e-28	0.004 (0.0054)	0.434607
7:87482342:T:C	NA	intergenic	0.0106594	0.104 (0.0122)	1.28773e-17	0.104 (0.0122)	8.9171e-18	-0.053 (0.0209)	0.0117244
7:92779056:C:T	CDK6	intronic	0.0937189	0.037 (0.0041)	1.6416e-19	0.037 (0.0041)	2.14254e-19	-0.012 (0.007)	0.091303
7:101255910:G:T	FIS1	upstream	0.281826	0.016 (0.0027)	3.03283e-09	0.016 (0.0027)	3.9432e-09	0.001 (0.0045)	0.821681
7:116865327:T:A	CAPZA2	intronic	0.677296	-0.016 (0.0026)	1.44747e-09	-0.016 (0.0026)	1.25312e-09	-0.004 (0.0044)	0.346891
7:130744427:T:A	NA	intergenic	0.495588	-0.016 (0.0024)	5.34666e-11	-0.016 (0.0024)	4.88292e-11	0 (0.0041)	0.968658
7:135256543:A:G	STRA8	intronic	0.317769	-0.016 (0.0026)	1.37536e-10	-0.017 (0.0026)	1.18976e-10	-0.007 (0.0044)	0.119738
8:6729749:A:T	AGPAT5	intronic	0.65568	0.018 (0.0025)	9.52228e-13	0.018 (0.0025)	1.23566e-12	-0.003 (0.0043)	0.509307
8:9326086:A:G	NA	intergenic	0.908065	-0.049 (0.0041)	6.00325e-32	-0.048 (0.0041)	1.291e-31	-0.006 (0.0071)	0.409263
8:10756765:T:G	CTD-2135J3.4	intronic	0.289118	-0.02 (0.0026)	1.49702e-13	-0.02 (0.0026)	1.04739e-13	-0.002 (0.0045)	0.694305
8:12766916:A:T	NA	intergenic	0.332033	0.014 (0.0026)	1.00579e-07	0.013 (0.0025)	1.21017e-07	0 (0.0044)	0.966602
8:22060578:A:C	DMTN	intronic	0.175226	0.021 (0.0032)	1.05866e-11	0.021 (0.0031)	1.04955e-11	-0.008 (0.0054)	0.153515
8:23022221:T:C	RHOBTB2|TNFRSF10B	downstream|3_prime_UTR	0.342567	0.015 (0.0025)	2.11273e-09	0.015 (0.0025)	2.47443e-09	-0.003 (0.0043)	0.466866
8:54509880:C:T	NA	intergenic	0.209102	0.018 (0.0029)	3.43426e-10	0.018 (0.0029)	5.00647e-10	0.001 (0.005)	0.878416
8:71547347:A:G	NA	intergenic	0.0790591	0.032 (0.0044)	6.27707e-13	0.031 (0.0044)	1.03754e-12	0.009 (0.0076)	0.224192
8:94933932:G:A	NDUFAF6|TP53INP1	intronic|intronic	0.363404	0.016 (0.0025)	1.84592e-10	0.016 (0.0025)	3.15252e-10	0.003 (0.0042)	0.458235
8:102649991:G:A	KLF10	3_prime_UTR	0.373612	-0.021 (0.0025)	1.11672e-16	-0.02 (0.0025)	1.10402e-16	0 (0.0042)	0.908768
8:125487789:C:G	NA	intergenic	0.420146	-0.048 (0.0024)	3.02441e-84	-0.048 (0.0024)	1.52215e-84	-0.004 (0.0042)	0.331798
8:125495066:T:C	NA	intergenic	0.700393	-0.046 (0.0026)	3.80301e-70	-0.046 (0.0026)	3.11055e-70	-0.008 (0.0044)	0.0675613
8:128555832:C:T	NA	intergenic	0.731613	0.015 (0.0027)	1.52387e-08	0.015 (0.0027)	1.21114e-08	0.004 (0.0046)	0.389277
8:143560999:C:T	GSDMD	splice_region	0.219598	0.016 (0.0029)	2.16474e-08	0.016 (0.0029)	1.26206e-08	-0.002 (0.0049)	0.707272
8:144095448:G:T	CYC1|SHARPIN	intronic|downstream	0.00745587	-0.09 (0.0142)	2.45866e-10	-0.09 (0.0142)	2.86212e-10	-0.009 (0.0247)	0.711449
8:144282164:G:A	BOP1	intronic	0.00925772	-0.19 (0.0136)	7.65349e-45	-0.191 (0.0135)	2.67358e-45	-0.05 (0.0228)	0.0276116
8:144416033:G:A	SLC39A4	missense	0.0343258	-0.07 (0.007)	1.99509e-23	-0.068 (0.007)	1.85249e-22	-0.02 (0.0122)	0.0966769
8:144447767:G:A	TONSL|CYHR1	upstream|downstream	0.0200099	-0.123 (0.0098)	5.16121e-36	-0.123 (0.0098)	9.40431e-36	-0.018 (0.0168)	0.287527
8:144504838:G:A	PPP1R16A|MFSD3|GPT	downstream|upstream|missense	0.012997	-0.229 (0.0105)	1.40531e-104	-0.23 (0.0105)	8.99096e-106	-0.022 (0.0177)	0.21687
8:144507851:G:A	RECQL4|MFSD3|GPT	downstream|upstream|downstream	0.418624	0.024 (0.0024)	1.58342e-23	0.024 (0.0024)	7.00392e-24	0.003 (0.0042)	0.435973
8:144729622:T:C	ZNF251	intronic	0.337926	-0.032 (0.0025)	6.20927e-37	-0.032 (0.0025)	9.16956e-37	-0.005 (0.0043)	0.295807
8:144920925:T:C	NA	intergenic	0.00966445	-0.074 (0.0123)	1.54273e-09	-0.073 (0.0123)	2.14838e-09	-0.008 (0.0213)	0.717578
9:1035081:T:C	NA	intergenic	0.230318	0.016 (0.0028)	4.56144e-08	0.016 (0.0028)	3.5203e-08	0 (0.0049)	0.970223
9:6665097:A:T	NA	intergenic	0.138974	-0.019 (0.0034)	2.81751e-08	-0.019 (0.0034)	2.02663e-08	0.009 (0.0059)	0.143794
9:33735914:C:T	NA	intergenic	0.019776	0.051 (0.0086)	3.1328e-09	0.05 (0.0086)	7.88312e-09	0.01 (0.0146)	0.497334
9:93130444:T:C	NINJ1	intronic	0.253871	-0.022 (0.0028)	1.74575e-15	-0.022 (0.0028)	7.90483e-16	0.012 (0.0047)	0.0148968
9:95499896:G:A	PTCH1	intronic	0.0906621	-0.025 (0.0042)	1.36185e-09	-0.026 (0.0042)	8.15287e-10	-0.006 (0.0072)	0.409414
9:109362271:C:T	NA	intergenic	0.177196	-0.02 (0.0032)	1.47667e-10	-0.02 (0.0032)	1.0762e-10	0.007 (0.0054)	0.181253
9:114336370:C:T	AKNA|ORM2	3_prime_UTR|downstream	0.910111	-0.047 (0.0042)	1.76723e-28	-0.047 (0.0042)	1.3039e-28	-0.01 (0.0072)	0.159236
9:114379666:T:C	AKNA	upstream	0.0473425	0.046 (0.0056)	1.9806e-16	0.047 (0.0056)	1.25153e-16	0.003 (0.0096)	0.729902
9:114386150:G:T	AKNA	intronic	0.485779	-0.05 (0.0024)	1.35867e-95	-0.05 (0.0024)	2.48664e-96	-0.005 (0.0041)	0.222235
9:129804387:G:A	TOR1B	intronic	0.0951702	-0.026 (0.0041)	2.76007e-10	-0.026 (0.0041)	2.50237e-10	0.002 (0.007)	0.810117
9:133255935:G:T	ABO	missense	0.0602081	0.044 (0.005)	9.00333e-19	0.044 (0.005)	6.01413e-19	-0.003 (0.0086)	0.699456
9:133463535:T:C	ADAMTS13|CACFD1	downstream|synonymous	0.864519	-0.019 (0.0035)	3.90874e-08	-0.019 (0.0035)	5.48643e-08	-0.001 (0.0059)	0.815093
10:34734850:C:G	PARD3	intronic	0.277044	-0.014 (0.0027)	2.42864e-07	-0.014 (0.0027)	2.79722e-07	-0.007 (0.0046)	0.115611
10:50882756:G:T	A1CF	intronic	0.00839087	0.078 (0.0138)	1.48453e-08	0.077 (0.0138)	2.27796e-08	0.019 (0.0233)	0.414764
10:69216141:C:T	HKDC1	upstream	0.690893	0.033 (0.0026)	5.00068e-37	0.033 (0.0026)	3.62713e-37	-0.004 (0.0044)	0.385488
10:72904662:T:G	OIT3	intronic	0.0480873	-0.029 (0.0056)	2.25667e-07	-0.028 (0.0056)	3.66135e-07	0.008 (0.0096)	0.378876
10:77900176:G:A	DLG5	intronic	0.257521	0.031 (0.0027)	3.29213e-29	0.031 (0.0027)	2.92572e-29	0.004 (0.0047)	0.350341
10:88047609:T:C	NA	intergenic	0.261535	0.017 (0.0027)	4.71145e-10	0.017 (0.0027)	6.93891e-10	0.005 (0.0046)	0.241721
10:89243088:C:T	LIPA	intronic	0.50845	-0.014 (0.0024)	3.02648e-09	-0.014 (0.0024)	2.47182e-09	-0.005 (0.0041)	0.189396
10:94256036:C:G	PLCE1	intronic	0.432184	-0.013 (0.0024)	6.84733e-08	-0.013 (0.0024)	7.18533e-08	-0.005 (0.0041)	0.199825
10:96706525:T:A	PIK3AP1	intronic	0.183324	0.024 (0.0031)	2.62445e-15	0.024 (0.0031)	4.14788e-15	-0.011 (0.0053)	0.0428996
10:99706987:C:T	COX15|ENTPD7	downstream|downstream	0.0165262	0.094 (0.0096)	2.93996e-22	0.092 (0.0096)	1.32114e-21	-0.012 (0.0161)	0.449085
10:99785801:G:C	ABCC2	intronic	0.25517	0.018 (0.0027)	1.36536e-10	0.017 (0.0027)	1.88129e-10	-0.005 (0.0047)	0.247533
10:99844249:A:G	ABCC2	intronic	0.0561423	-0.074 (0.0052)	4.1724e-46	-0.074 (0.0052)	1.60874e-46	-0.001 (0.0088)	0.888266
10:100152437:C:T	ERLIN1	intronic	0.50065	-0.064 (0.0024)	1.97342e-160	-0.064 (0.0024)	3.23796e-160	-0.01 (0.0041)	0.0149533
10:112180571:T:C	GPAM	missense	0.726219	-0.032 (0.0027)	4.02866e-32	-0.031 (0.0027)	8.41642e-32	-0.005 (0.0046)	0.319584
10:112225671:T:A	NA	intergenic	0.181592	-0.025 (0.0031)	5.28373e-16	-0.025 (0.0031)	6.66381e-16	-0.005 (0.0053)	0.393972
10:112952395:C:G	TCF7L2	intronic	0.540488	0.014 (0.0024)	7.85895e-09	0.014 (0.0024)	4.22159e-09	0.001 (0.0041)	0.757081
10:121512782:G:A	FGFR2	intronic	0.581667	-0.014 (0.0024)	7.70018e-09	-0.014 (0.0024)	9.92844e-09	0.006 (0.0042)	0.137838
11:5680653:A:G	TRIM5	intronic	0.514586	-0.017 (0.0024)	9.20214e-13	-0.017 (0.0024)	7.4297e-13	0.002 (0.0041)	0.629239
11:22250324:A:T	ANO5	missense	0.586933	0.019 (0.0024)	1.96842e-14	0.019 (0.0024)	8.41583e-15	-0.003 (0.0042)	0.448949
11:36437447:A:G	PRR5L	missense	0.0432941	0.032 (0.0059)	7.06942e-08	0.032 (0.0058)	6.46247e-08	0.002 (0.01)	0.833418
11:47356845:C:T	SPI1|MYBPC3	downstream|upstream	0.402514	0.014 (0.0024)	3.6722e-09	0.014 (0.0024)	3.28426e-09	-0.004 (0.0042)	0.355656
11:57901007:T:G	NA	intergenic	0.316961	-0.014 (0.0026)	2.31123e-08	-0.014 (0.0026)	3.52768e-08	-0.001 (0.0044)	0.865066
11:61825533:A:G	FADS2	upstream	0.350459	-0.013 (0.0025)	1.93239e-07	-0.013 (0.0025)	3.42115e-07	-0.002 (0.0043)	0.659279
11:62433986:A:G	AHNAK	intronic	0.606437	-0.017 (0.0025)	2.4131e-12	-0.017 (0.0025)	2.00508e-12	0.002 (0.0042)	0.64792
11:65401537:T:A	FRMD8	intronic	0.167609	-0.023 (0.0032)	6.90348e-13	-0.023 (0.0032)	4.39818e-13	0.005 (0.0055)	0.373787
11:69492939:G:A	NA	intergenic	0.669411	0.017 (0.0025)	1.07043e-11	0.017 (0.0025)	2.17301e-11	-0.001 (0.0044)	0.847742
11:72786417:C:T	ARAP1|STARD10	intronic|upstream	0.341528	0.023 (0.0025)	3.10429e-20	0.023 (0.0025)	2.95167e-20	0.003 (0.0043)	0.547319
11:73234296:C:T	P2RY2	missense	0.928381	-0.036 (0.0046)	1.29764e-14	-0.036 (0.0046)	1.1265e-14	-0.008 (0.0079)	0.30287
11:94129519:A:G	PANX1	intronic	0.0226587	0.101 (0.0084)	3.55396e-33	0.102 (0.0084)	7.1727e-34	0.012 (0.0145)	0.395788
11:94157250:G:C	PANX1	intronic	0.116156	-0.065 (0.0038)	6.30332e-68	-0.066 (0.0037)	1.28842e-68	-0.005 (0.0064)	0.411094
11:94175365:A:G	PANX1	intronic	0.358373	0.037 (0.0025)	3.30831e-48	0.037 (0.0025)	1.43598e-48	0.004 (0.0043)	0.375085
11:94190467:T:G	NA	intergenic	0.0437632	-0.044 (0.0058)	3.48802e-14	-0.044 (0.0058)	3.66679e-14	0.001 (0.01)	0.944949
11:108537654:T:A	EXPH5	intronic	0.183801	-0.017 (0.0031)	9.98227e-08	-0.016 (0.0031)	1.18893e-07	-0.008 (0.0053)	0.141194
12:399693:G:T	CCDC77	upstream	0.737755	-0.012 (0.0027)	5.37516e-06	-0.012 (0.0027)	4.1525e-06	0.007 (0.0046)	0.139847
12:4275678:T:G	CCND2	intronic	0.0207361	-0.078 (0.0092)	3.55454e-17	-0.077 (0.0092)	5.93962e-17	-0.016 (0.0158)	0.315848
12:10415926:A:G	KLRC3|RP11-277P12.6	intronic|intronic	0.123003	0.026 (0.0036)	4.72026e-13	0.026 (0.0036)	4.11661e-13	0 (0.0062)	0.968802
12:11638751:A:G	NA	intergenic	0.397693	0.021 (0.0025)	1.71167e-17	0.021 (0.0025)	1.87621e-17	0.002 (0.0042)	0.606478
12:20426458:G:C	PDE3A	intronic	0.204454	-0.024 (0.003)	9.01076e-16	-0.024 (0.003)	5.52607e-16	-0.002 (0.0051)	0.703459
12:20841602:G:T	SLCO1B3|RP11-545J16.1	intronic|intronic	0.147299	0.03 (0.0034)	1.53159e-18	0.03 (0.0034)	8.72403e-19	-0.006 (0.0058)	0.316111
12:26306487:C:T	NA	intergenic	0.241605	0.016 (0.0028)	8.79533e-09	0.016 (0.0028)	6.0767e-09	0.011 (0.0048)	0.0266176
12:50745079:C:T	DIP2B	3_prime_UTR	0.301879	-0.02 (0.0026)	3.86133e-14	-0.02 (0.0026)	3.55485e-14	0.002 (0.0044)	0.709942
12:52870908:C:T	NA	intergenic	0.547193	0.012 (0.0024)	2.92374e-07	0.012 (0.0024)	2.61105e-07	0.004 (0.0041)	0.385557
12:56589641:T:C	RBMS2	3_prime_UTR	0.288282	-0.016 (0.0027)	2.82684e-09	-0.016 (0.0027)	3.32679e-09	-0.004 (0.0045)	0.371535
12:100481123:C:T	NR1H4	intronic	0.334223	0.014 (0.0025)	5.65355e-08	0.013 (0.0025)	1.09067e-07	0.002 (0.0043)	0.650039
12:111427245:C:G	SH2B3	intronic	0.51803	-0.028 (0.0024)	2.43979e-30	-0.028 (0.0024)	1.74876e-30	0.001 (0.0041)	0.749712
12:121102728:G:A	NA	intergenic	0.844012	-0.024 (0.0033)	8.03493e-13	-0.024 (0.0033)	3.04789e-13	-0.014 (0.0057)	0.0162974
12:122145738:G:A	MLXIP	3_prime_UTR	0.47576	-0.031 (0.0024)	5.14208e-38	-0.031 (0.0024)	8.25573e-38	-0.001 (0.0041)	0.811975
12:123411359:G:C	RILPL2|KMT5A	3_prime_UTR|downstream	0.72542	0.022 (0.0027)	8.21559e-16	0.022 (0.0027)	5.9378e-16	-0.007 (0.0046)	0.153544
12:124022084:T:C	FAM101A	intronic	0.396129	-0.013 (0.0024)	5.39895e-08	-0.013 (0.0024)	5.5932e-08	0 (0.0042)	0.973889
12:124374698:G:T	NCOR2	intronic	0.094269	-0.022 (0.0041)	4.30161e-08	-0.022 (0.0041)	5.43955e-08	0.001 (0.007)	0.833808
13:27863120:C:T	NA	intergenic	0.568603	-0.017 (0.0024)	1.13549e-12	-0.017 (0.0024)	6.63642e-13	0.004 (0.0041)	0.286039
13:41034911:G:A	ELF1	intronic	0.0744268	-0.026 (0.0046)	1.08198e-08	-0.026 (0.0046)	1.12265e-08	-0.006 (0.0078)	0.414724
13:50081853:G:T	DLEU1	upstream	0.0193523	-0.061 (0.0088)	7.12985e-12	-0.06 (0.0088)	1.37818e-11	0.006 (0.0152)	0.696029
13:106570233:G:C	ARGLU1	upstream	0.317424	0.011 (0.0026)	1.27591e-05	0.011 (0.0026)	1.43343e-05	0 (0.0044)	0.986373
13:110269648:A:G	COL4A1	intronic	0.804066	-0.014 (0.003)	2.18258e-06	-0.015 (0.003)	1.25946e-06	-0.001 (0.0052)	0.834322
13:110367548:T:C	COL4A2	intronic	0.397184	-0.016 (0.0024)	4.14292e-11	-0.016 (0.0024)	3.93087e-11	0.005 (0.0042)	0.198949
14:24402720:C:T	NYNRIN	intronic	0.453587	0.019 (0.0024)	3.20417e-15	0.019 (0.0024)	3.26738e-15	-0.005 (0.0041)	0.221378
14:34709091:A:G	CFL2	3_prime_UTR	0.451324	0.018 (0.0024)	1.30856e-13	0.018 (0.0024)	1.16134e-13	0.005 (0.0041)	0.221234
14:50188639:G:C	SOS2	missense	0.0110806	-0.097 (0.0114)	1.71124e-17	-0.095 (0.0114)	4.81149e-17	0.003 (0.0198)	0.86505
14:50734993:C:T	NIN	intronic	0.147933	-0.028 (0.0034)	1.28198e-16	-0.028 (0.0034)	2.72479e-16	-0.004 (0.0058)	0.464887
14:77051443:G:A	NA	intergenic	0.336734	-0.015 (0.0025)	3.83624e-09	-0.015 (0.0025)	4.09667e-09	0.001 (0.0043)	0.819322
14:89420596:T:C	FOXN3	upstream	0.584368	0.013 (0.0024)	2.77025e-07	0.013 (0.0024)	2.51662e-07	0.001 (0.0042)	0.784713
14:94378610:C:T	SERPINA1	missense	0.0204654	0.144 (0.0084)	1.74265e-65	0.145 (0.0084)	3.73676e-66	0.007 (0.0144)	0.630816
14:94380925:T:A	SERPINA1	missense	0.0488993	0.03 (0.0055)	5.40753e-08	0.03 (0.0055)	3.82997e-08	0 (0.0094)	0.96485
15:39586066:C:T	THBS1	intronic	0.122957	0.025 (0.0036)	1.3395e-11	0.025 (0.0036)	1.0692e-11	0.005 (0.0062)	0.375983
15:40038428:C:T	EIF2AK4|SRP14	downstream|intronic	0.713963	-0.026 (0.0026)	1.8885e-23	-0.026 (0.0026)	9.17681e-24	0.004 (0.0045)	0.368189
15:40082068:T:C	NA	intergenic	0.329995	-0.019 (0.0025)	3.37939e-14	-0.019 (0.0025)	5.3998e-14	0.001 (0.0043)	0.820122
15:40097081:G:C	BMF	intronic	0.569991	0.018 (0.0024)	1.72097e-13	0.018 (0.0024)	6.41083e-14	0.004 (0.0041)	0.337913
15:51222006:C:T	CYP19A1	3_prime_UTR	0.530277	-0.013 (0.0024)	4.18167e-08	-0.013 (0.0024)	6.3192e-08	0.007 (0.0041)	0.102706
15:58431280:T:C	LIPC	upstream	0.218844	-0.021 (0.0029)	1.23651e-12	-0.021 (0.0029)	6.16347e-13	0.007 (0.0049)	0.137176
15:60585831:G:A	RORA	intronic	0.620433	0.015 (0.0025)	8.22619e-10	0.015 (0.0025)	4.17312e-10	0.008 (0.0042)	0.0626989
15:66576310:C:T	NA	intergenic	0.220962	0.015 (0.0029)	1.83323e-07	0.015 (0.0029)	1.47463e-07	-0.002 (0.0049)	0.632284
15:73684995:A:G	CD276	intronic	0.430529	0.02 (0.0024)	5.6211e-16	0.019 (0.0024)	5.338e-16	0.002 (0.0041)	0.556031
15:78772325:A:G	ADAMTS7	intronic	0.428714	-0.016 (0.0024)	2.82581e-11	-0.016 (0.0024)	3.68938e-11	0.003 (0.0041)	0.492265
15:89798751:C:T	ANPEP	intronic	0.106631	-0.034 (0.004)	2.77277e-18	-0.034 (0.0039)	5.54139e-18	0.001 (0.0068)	0.862604
15:90879313:T:C	FURIN	intronic	0.476384	0.015 (0.0024)	2.356e-10	0.015 (0.0024)	2.55723e-10	0.003 (0.0041)	0.397801
16:3065324:G:C	MMP25|IL32	downstream|5_prime_UTR	0.0862162	-0.028 (0.0042)	2.58453e-11	-0.029 (0.0042)	8.6062e-12	-0.007 (0.0072)	0.339098
16:58041331:C:T	MMP15	intronic	0.013938	0.053 (0.0105)	3.30266e-07	0.053 (0.0104)	3.09316e-07	0 (0.0179)	0.990964
16:58056496:G:C	NA	intergenic	0.249992	-0.02 (0.0028)	1.54987e-12	-0.019 (0.0028)	3.64173e-12	-0.005 (0.0047)	0.319407
16:58537281:C:T	CNOT1	intronic	0.527363	-0.018 (0.0024)	1.55e-13	-0.018 (0.0024)	5.82528e-14	-0.007 (0.0041)	0.087241
16:72045008:G:A	NA	intergenic	0.176232	0.025 (0.0031)	3.56285e-15	0.025 (0.0031)	3.3554e-15	0.004 (0.0054)	0.482874
16:72072066:T:C	HPR	intronic	0.193675	-0.026 (0.003)	7.75684e-18	-0.026 (0.003)	6.00537e-18	0.003 (0.0052)	0.558412
16:79711590:A:G	NA	intergenic	0.31626	0.014 (0.0026)	3.48265e-08	0.014 (0.0026)	6.32173e-08	-0.002 (0.0044)	0.729761
16:80463444:G:C	NA	intergenic	0.729367	-0.026 (0.0027)	7.1846e-23	-0.026 (0.0027)	6.75976e-23	0.006 (0.0046)	0.198489
16:83946924:C:G	OSGIN1	upstream	0.452061	-0.025 (0.0024)	4.91506e-26	-0.025 (0.0024)	4.68171e-26	0.002 (0.0041)	0.608433
17:7282460:C:A	SLC2A4	intronic	0.0260653	0.07 (0.0075)	1.75423e-20	0.07 (0.0075)	1.46814e-20	0.015 (0.0128)	0.245819
17:7672246:T:C	TP53	intronic	0.876822	-0.023 (0.0037)	5.47781e-10	-0.023 (0.0036)	5.28998e-10	-0.003 (0.0062)	0.623293
17:17972522:A:T	DRC3|TOM1L2	upstream|upstream	0.317651	0.016 (0.0026)	1.13276e-09	0.016 (0.0026)	6.99946e-10	0.008 (0.0044)	0.0540609
17:37713312:C:A	HNF1B	intronic	0.128724	-0.032 (0.0036)	2.32394e-19	-0.032 (0.0036)	9.03037e-20	-0.006 (0.0061)	0.333783
17:47345262:A:G	EFCAB13	intronic	0.549066	0.014 (0.0024)	2.86604e-09	0.015 (0.0024)	1.29538e-09	0.004 (0.0041)	0.281428
17:63844742:G:C	SMARCD2	upstream	0.325709	0.014 (0.0025)	6.99045e-08	0.014 (0.0025)	5.8207e-08	-0.002 (0.0044)	0.700868
17:66212167:C:G	APOH	missense	0.0553204	0.031 (0.0052)	3.85634e-09	0.031 (0.0052)	3.7712e-09	0.009 (0.0089)	0.297676
17:66214462:A:C	APOH	missense	0.0297735	0.081 (0.007)	8.82362e-31	0.081 (0.007)	1.44964e-30	0.031 (0.012)	0.0108981
17:70457204:A:G	NA	intergenic	0.515947	-0.016 (0.0024)	9.78498e-12	-0.016 (0.0024)	1.3172e-11	-0.009 (0.0041)	0.02165
17:72078007:T:C	NA	intergenic	0.673327	0.019 (0.0026)	3.86748e-13	0.018 (0.0026)	4.4796e-13	-0.001 (0.0044)	0.894088
17:75542237:C:T	LLGL2	intronic	0.252768	-0.017 (0.0028)	2.43078e-09	-0.017 (0.0028)	1.38415e-09	-0.004 (0.0047)	0.457187
17:75838609:T:G	UNC13D	intronic	0.321092	-0.018 (0.0026)	3.97114e-12	-0.018 (0.0026)	1.08546e-12	0 (0.0044)	0.972173
17:80390047:G:A	RNF213	synonymous	0.0762261	-0.023 (0.0045)	5.3017e-07	-0.022 (0.0045)	5.86616e-07	-0.008 (0.0077)	0.304667
17:81514746:T:C	ACTG1	upstream	0.418436	0.025 (0.0024)	4.31374e-24	0.025 (0.0024)	1.99334e-24	-0.013 (0.0041)	0.001425
18:57646765:C:T	ATP8B1	3_prime_UTR	0.125259	-0.036 (0.0036)	1.8959e-23	-0.036 (0.0036)	1.40027e-23	0.006 (0.0062)	0.298356
18:58421884:A:G	NA	intergenic	0.797447	-0.043 (0.003)	5.30206e-48	-0.043 (0.003)	4.71648e-48	0.002 (0.0051)	0.709293
18:63126261:C:T	BCL2	3_prime_UTR	0.0977179	0.03 (0.004)	8.59661e-14	0.03 (0.004)	1.10233e-13	0.007 (0.0069)	0.320636
18:63178651:T:C	BCL2	intronic	0.375546	-0.023 (0.0025)	1.01064e-20	-0.023 (0.0025)	3.28165e-21	0.001 (0.0042)	0.889427
19:807442:G:C	PTBP1	intronic	0.602416	0.014 (0.0024)	7.88151e-09	0.014 (0.0024)	1.13865e-08	0.004 (0.0042)	0.285656
19:3750624:A:C	APBA3|TJP3	downstream|synonymous	0.546539	-0.016 (0.0024)	1.95093e-11	-0.016 (0.0024)	3.25997e-11	0.006 (0.0041)	0.13709
19:7905750:A:G	MAP2K7|LRRC8E	intronic|downstream	0.619085	-0.015 (0.0025)	3.10696e-09	-0.015 (0.0024)	2.17197e-09	-0.003 (0.0042)	0.550184
19:10222312:C:T	S1PR2	3_prime_UTR	0.602028	-0.021 (0.0025)	2.27576e-17	-0.021 (0.0025)	9.77041e-18	-0.005 (0.0042)	0.258856
19:15875578:G:A	CYP4F2	downstream	0.35877	-0.013 (0.0025)	3.90742e-07	-0.013 (0.0025)	3.04476e-07	0.001 (0.0042)	0.790338
19:17731412:G:C	MAP1S	intronic	0.497658	0.014 (0.0024)	5.00931e-09	0.014 (0.0024)	2.50492e-09	0.001 (0.0041)	0.79685
19:18111154:A:C	MAST3	intronic	0.293136	0.022 (0.0026)	1.56943e-17	0.022 (0.0026)	1.41107e-17	0 (0.0045)	0.947672
19:19267607:C:T	HAPLN4|TM6SF2	upstream|intronic	0.0271605	0.048 (0.0076)	2.90617e-10	0.048 (0.0076)	1.91658e-10	0.01 (0.013)	0.424993
19:19277691:A:T	SUGP1|TM6SF2	intronic|upstream	0.0767151	0.089 (0.0045)	2.54291e-87	0.089 (0.0045)	8.23071e-88	0.028 (0.0077)	0.000218644
19:33400107:A:T	PEPD	intronic	0.285147	0.026 (0.0026)	1.24685e-22	0.026 (0.0026)	8.45244e-23	0.003 (0.0045)	0.561769
19:33497576:C:T	PEPD	intronic	0.424378	-0.025 (0.0024)	6.66407e-24	-0.025 (0.0024)	2.61488e-24	0.004 (0.0042)	0.389147
19:35530291:A:G	GAPDHS|SBSN	upstream|upstream	0.627808	-0.018 (0.0025)	7.37454e-13	-0.017 (0.0025)	1.35667e-12	-0.004 (0.0042)	0.368651
19:40847202:T:C	CYP2A6	intronic	0.577353	0.016 (0.0024)	6.21793e-11	0.016 (0.0024)	1.07826e-10	0.002 (0.0041)	0.624205
19:41320115:A:C	CCDC97	intronic	0.169971	0.015 (0.0032)	2.15223e-06	0.016 (0.0032)	1.03359e-06	0.007 (0.0054)	0.183737
19:44908684:T:C	APOE|TOMM40	missense|downstream	0.156453	-0.037 (0.0033)	2.5125e-29	-0.037 (0.0033)	3.17283e-29	-0.014 (0.0056)	0.0121857
19:44913034:C:T	APOE|APOC1	downstream|upstream	0.400439	0.023 (0.0024)	3.0177e-21	0.023 (0.0024)	2.3539e-21	0.007 (0.0042)	0.0745633
19:47076356:T:A	ZC3H4	intronic	0.71539	-0.021 (0.0026)	1.09888e-15	-0.021 (0.0026)	1.27114e-15	0.004 (0.0045)	0.386628
19:48703346:C:T	FUT2	synonymous	0.430365	0.013 (0.0024)	1.49124e-07	0.012 (0.0024)	3.00479e-07	-0.009 (0.0041)	0.0285315
20:10640525:C:A	JAG1	intronic	0.0449259	-0.029 (0.0058)	7.73027e-07	-0.029 (0.0058)	6.74344e-07	0.015 (0.0099)	0.12165
20:12982070:A:G	NA	intergenic	0.606228	-0.018 (0.0024)	2.09807e-13	-0.018 (0.0024)	1.94028e-13	-0.008 (0.0042)	0.0613217
20:14691531:T:C	MACROD2	intronic	0.319425	0.017 (0.0026)	1.01485e-10	0.016 (0.0026)	1.09611e-10	-0.001 (0.0044)	0.795579
20:32795547:T:G	DNMT3B	intronic	0.386567	0.012 (0.0025)	6.00006e-07	0.012 (0.0024)	7.14783e-07	-0.001 (0.0042)	0.861509
20:33378892:C:T	CDK5RAP1	intronic	0.159112	0.025 (0.0033)	1.06895e-14	0.025 (0.0033)	6.26117e-15	0.007 (0.0056)	0.22603
20:34587662:C:T	PIGU	intronic	0.482471	0.018 (0.0024)	3.92882e-14	0.018 (0.0024)	3.78269e-14	0.002 (0.0041)	0.620032
20:40550283:A:G	NA	intergenic	0.327315	-0.018 (0.0026)	3.86375e-12	-0.018 (0.0026)	4.79748e-12	0.001 (0.0044)	0.807409
20:40551182:G:C	NA	intergenic	0.0313282	0.059 (0.007)	4.76718e-17	0.058 (0.007)	4.69788e-17	0.011 (0.012)	0.370932
20:44407812:G:A	HNF4A	intronic	0.461964	-0.015 (0.0024)	1.39944e-10	-0.015 (0.0024)	1.12369e-10	0.003 (0.0041)	0.458942
20:46928426:A:G	EYA2	intronic	0.426133	0.017 (0.0024)	6.19023e-12	0.017 (0.0024)	2.90106e-12	-0.004 (0.0042)	0.31937
20:62378693:G:C	NA	intergenic	0.283047	0.013 (0.0027)	1.27079e-06	0.013 (0.0027)	7.78012e-07	-0.006 (0.0046)	0.182286
20:64065647:C:A	TCEA2	intronic	0.243396	0.018 (0.0028)	7.22234e-11	0.018 (0.0028)	1.29781e-10	0.008 (0.0048)	0.0924415
21:14971491:A:G	NRIP1	intronic	0.254073	0.016 (0.0028)	3.52933e-09	0.016 (0.0027)	2.8382e-09	-0.004 (0.0047)	0.36206
21:29188172:G:C	NA	intergenic	0.88109	0.025 (0.0037)	1.08e-11	0.025 (0.0037)	4.75746e-12	-0.001 (0.0063)	0.840993
21:32427264:C:T	EVA1C	intronic	0.113736	0.022 (0.0038)	5.84852e-09	0.022 (0.0038)	8.08637e-09	0.001 (0.0065)	0.907114
21:39095717:T:C	NA	intergenic	0.277019	0.013 (0.0027)	6.80636e-07	0.013 (0.0027)	9.79156e-07	0 (0.0046)	0.924854
21:44848868:T:C	PTTG1IP	downstream	0.524789	-0.018 (0.0024)	1.29884e-13	-0.018 (0.0024)	4.89623e-14	0.001 (0.0041)	0.723559
22:23953099:T:C	GSTT2B	downstream	0.578414	-0.015 (0.0024)	8.22005e-10	-0.015 (0.0024)	2.23332e-10	0 (0.0042)	0.989412
22:28719078:C:T	CHEK2	downstream	0.326326	-0.021 (0.0025)	2.10878e-16	-0.021 (0.0025)	3.34701e-16	0.007 (0.0044)	0.121288
22:36148681:A:G	APOL3	intronic	0.828428	0.049 (0.0032)	6.26785e-53	0.048 (0.0032)	5.17811e-53	-0.002 (0.0054)	0.66405
22:38176519:C:G	PLA2G6	intronic	0.439759	-0.02 (0.0024)	2.20924e-17	-0.021 (0.0024)	2.2409e-18	0.002 (0.0041)	0.568388
22:43928847:C:G	PNPLA3	missense	0.216266	0.108 (0.0029)	4.58426e-308	NA (NA)	NA	NA (NA)	NA
22:50402144:G:A	PPP6R2	intronic	0.350677	0.014 (0.0025)	5.21653e-08	0.014 (0.0025)	5.93692e-08	0.003 (0.0043)	0.497046
	1. Unconditioned model: ALT association of the variant without conditioning the PNPLA3 SNP.
	2. Conditioned model: ALT association of the variant conditioned by PNPLA3 SNP.
	3. Interaction model: ALT association of the GxG interaction model.

## Sheet: Table S8
Table S8. Gene by gene interaction analysis between PNPLA3 I148M and top AST signals.
MarkerName	Gene	Annotation	AAF	Unconditional Model1		Conditioned Model2		Interaction Model3
				Beta (SE)	P	Beta (SE)	P	Beta (SE)	P
1:9181780:G:A	NA	intergenic	0.0742859	-0.037 (0.0048)	9.60346e-15	-0.037 (0.0048)	2.77104e-14	-0.007 (0.0083)	0.410967
1:10282571:G:A	KIF1B	intronic	0.606913	-0.015 (0.0026)	1.24942e-08	-0.014 (0.0026)	2.2739e-08	0.000 (0.0044)	0.992594
1:11263844:C:G	MTOR	upstream	0.696957	0.016 (0.0027)	6.20738e-09	0.015 (0.0027)	1.29143e-08	0.001 (0.0047)	0.80922
1:16184399:C:T	NA	intergenic	0.58034	0.033 (0.0025)	1.1938e-39	0.033 (0.0025)	1.80117e-39	-0.003 (0.0043)	0.449316
1:28189292:G:A	PTAFR	intronic	0.356994	-0.021 (0.0026)	5.10176e-16	-0.021 (0.0026)	3.50008e-16	0.003 (0.0044)	0.456982
1:59191173:C:A	NA	intergenic	0.602718	0.018 (0.0026)	5.68702e-13	0.019 (0.0026)	3.77166e-13	0.001 (0.0044)	0.812416
1:65696015:C:T	NA	intergenic	0.178118	0.027 (0.0033)	7.87404e-17	0.027 (0.0033)	2.04664e-16	0.009 (0.0056)	0.0961343
1:88681169:A:G	PKN2	upstream	0.56319	0.026 (0.0025)	2.44167e-24	0.025 (0.0025)	4.04093e-24	-0.008 (0.0043)	0.0620139
1:92960610:G:A	FAM69A	intronic	0.0411776	0.035 (0.0064)	2.45684e-08	0.035 (0.0063)	3.05311e-08	0.008 (0.0109)	0.445757
1:94218581:T:A	ARHGAP29	intronic	0.0920608	-0.035 (0.0044)	4.64905e-15	-0.035 (0.0044)	3.63937e-15	0.007 (0.0075)	0.347249
1:109823422:T:C	NA	intergenic	0.324855	-0.015 (0.0027)	9.75584e-09	-0.016 (0.0027)	5.35745e-09	0.002 (0.0046)	0.736875
1:109928142:G:A	CSF1	downstream	0.149119	-0.049 (0.0035)	5.59674e-45	-0.05 (0.0035)	8.08706e-46	0.004 (0.006)	0.510285
1:111193767:C:T	DENND2D	intronic	0.685701	-0.015 (0.0027)	2.90409e-08	-0.015 (0.0027)	3.24427e-08	-0.004 (0.0046)	0.395232
1:150579566:G:A	MCL1	5_prime_UTR	0.15033	-0.032 (0.0035)	2.44998e-20	-0.032 (0.0035)	1.6141e-20	0.006 (0.006)	0.297712
1:150978324:G:A	ANXA9|CERS2	upstream|upstream	0.258829	0.028 (0.0029)	4.42641e-22	0.027 (0.0028)	6.01154e-22	-0.005 (0.0049)	0.311439
1:155177242:G:A	TRIM46|KRTCAP2	synonymous|upstream	0.371382	-0.025 (0.0026)	1.49017e-21	-0.025 (0.0026)	4.76935e-22	0.006 (0.0044)	0.196366
1:161572445:A:G	NA	intergenic	0.105782	0.069 (0.0043)	4.31399e-59	0.069 (0.0043)	5.73841e-60	0.002 (0.0073)	0.791355
1:161677743:A:G	FCGR2B	3_prime_UTR	0.674632	0.032 (0.0027)	8.67344e-34	0.033 (0.0027)	9.85247e-35	0.000 (0.0046)	0.95443
1:161690906:G:T	NA	intergenic	0.218153	-0.026 (0.003)	2.71922e-18	-0.027 (0.003)	1.31697e-18	0.014 (0.0052)	0.00882062
1:183833125:T:C	RGL1	intronic	0.202419	0.039 (0.0031)	1.53866e-35	0.039 (0.0031)	1.02279e-35	0 (0.0053)	0.987002
1:196729333:A:G	CFH	intronic	0.193083	-0.019 (0.0032)	1.954e-09	-0.019 (0.0032)	1.99834e-09	-0.012 (0.0054)	0.023041
1:198672619:G:A	PTPRC	intronic	0.100984	0.03 (0.0041)	9.79316e-13	0.029 (0.0041)	2.37529e-12	-0.005 (0.0071)	0.49375
1:201047168:G:A	CACNA1S	missense	0.118745	-0.027 (0.0039)	1.12687e-12	-0.027 (0.0038)	1.30879e-12	-0.003 (0.0066)	0.599532
1:205075211:A:G	CNTN2	3_prime_UTR	0.40409	0.021 (0.0025)	3.87726e-16	0.021 (0.0025)	1.87553e-16	0.001 (0.0044)	0.834182
1:219449254:G:A	NA	intergenic	0.610701	0.015 (0.0026)	7.98794e-09	0.015 (0.0026)	9.9319e-09	-0.004 (0.0044)	0.336876
1:220016450:A:G	EPRS	intronic	0.671906	-0.017 (0.0027)	6.30501e-10	-0.017 (0.0027)	4.83011e-10	-0.002 (0.0046)	0.64591
1:220796686:A:G	MARC1	missense	0.702547	0.016 (0.0027)	3.40319e-09	0.016 (0.0027)	3.10594e-09	0.011 (0.0047)	0.0204031
1:228371191:C:T	OBSCN	missense	0.0598516	0.03 (0.0053)	7.84888e-09	0.03 (0.0053)	8.45977e-09	0.006 (0.009)	0.524555
1:247440161:G:A	NLRP3	intronic	0.407188	-0.014 (0.0025)	1.3656e-08	-0.014 (0.0025)	1.61826e-08	-0.008 (0.0043)	0.0776952
2:27508073:T:C	GCKR	missense	0.607372	-0.02 (0.0026)	1.43139e-15	-0.021 (0.0025)	6.58493e-16	-0.011 (0.0044)	0.0114048
2:28419880:C:A	FOSL2	downstream	0.529388	0.02 (0.0025)	6.16921e-15	0.02 (0.0025)	3.96289e-15	-0.003 (0.0043)	0.421261
2:38956308:T:C	ARHGEF33	intronic	0.00979855	-0.068 (0.0131)	2.36028e-07	-0.069 (0.0131)	1.2918e-07	-0.031 (0.0221)	0.159277
2:42833605:C:G	NA	intergenic	0.524247	-0.016 (0.0025)	2.06231e-10	-0.016 (0.0025)	2.21443e-10	0.003 (0.0043)	0.50364
2:43237679:G:A	THADA	intronic	0.075552	0.034 (0.0048)	1.32037e-12	0.034 (0.0048)	1.29227e-12	0.001 (0.0081)	0.910437
2:43848344:T:C	ABCG8	intronic	0.0650481	0.025 (0.0051)	6.82134e-07	0.025 (0.0051)	5.29432e-07	-0.003 (0.0087)	0.715838
2:48047452:G:T	NA	intergenic	0.385639	0.019 (0.0026)	9.23893e-14	0.019 (0.0026)	4.78131e-14	-0.002 (0.0044)	0.686889
2:71402911:A:C	ZNF638	intronic	0.611174	0.018 (0.0026)	2.37373e-12	0.018 (0.0026)	4.67315e-12	-0.005 (0.0044)	0.219619
2:85188306:A:T	TCF7L1	intronic	0.609023	0.015 (0.0026)	1.09168e-08	0.014 (0.0026)	2.65802e-08	0.003 (0.0044)	0.473347
2:100953338:T:C	NPAS2	intronic	0.428438	-0.016 (0.0025)	1.37779e-10	-0.016 (0.0025)	9.84266e-11	-0.003 (0.0043)	0.471179
2:112027660:T:C	MERTK	intronic	0.613222	-0.015 (0.0026)	4.01007e-09	-0.015 (0.0026)	2.35326e-09	-0.002 (0.0044)	0.61906
2:113083453:A:G	NA	intergenic	0.402405	-0.024 (0.0025)	1.15097e-20	-0.024 (0.0025)	4.83705e-21	-0.012 (0.0044)	0.00603163
2:159743903:G:A	43897	intronic	0.404075	-0.014 (0.0025)	1.6146e-08	-0.014 (0.0025)	1.15869e-08	0 (0.0043)	0.938918
2:164727897:C:T	COBLL1	intronic	0.590447	-0.014 (0.0025)	2.3297e-08	-0.014 (0.0025)	1.86458e-08	-0.002 (0.0043)	0.645199
2:168888041:A:G	SPC25	intronic	0.321095	0.021 (0.0027)	9.77632e-16	0.022 (0.0027)	4.05639e-16	-0.002 (0.0046)	0.730969
2:168955707:T:C	ABCB11	intronic	0.647467	-0.021 (0.0026)	3.83344e-16	-0.022 (0.0026)	1.66796e-16	-0.001 (0.0045)	0.797225
2:173154749:A:C	AC013461.1	intronic	0.205501	-0.015 (0.0031)	5.54443e-07	-0.015 (0.0031)	6.06932e-07	0.006 (0.0053)	0.230062
2:178567458:A:G	TTN	missense	0.315689	0.026 (0.0027)	1.86989e-21	0.025 (0.0027)	1.87853e-21	-0.01 (0.0046)	0.0265831
2:187377642:A:G	CALCRL	intronic	0.196639	-0.019 (0.0032)	1.27304e-09	-0.019 (0.0032)	1.20359e-09	0.001 (0.0054)	0.797944
2:203830229:G:A	NA	intergenic	0.482708	-0.014 (0.0025)	6.44493e-09	-0.015 (0.0025)	4.21298e-09	0.006 (0.0043)	0.157612
2:226239001:A:C	NA	intergenic	0.648267	0.02 (0.0026)	9.12155e-15	0.02 (0.0026)	2.2992e-14	0.006 (0.0045)	0.176805
2:232655544:A:T	EFHD1	intronic	0.599783	0.022 (0.0026)	2.18518e-18	0.022 (0.0026)	2.99851e-18	-0.005 (0.0044)	0.270099
3:11350952:G:A	ATG7	intronic	0.785985	-0.017 (0.003)	4.11116e-08	-0.016 (0.003)	5.8871e-08	-0.013 (0.0052)	0.0136796
3:12198431:G:T	NA	intergenic	0.268291	-0.019 (0.0028)	4.64861e-11	-0.019 (0.0028)	3.65926e-11	0.005 (0.0048)	0.271865
3:12342215:G:A	PPARG	intronic	0.121069	-0.031 (0.0038)	2.67732e-16	-0.031 (0.0038)	4.21924e-16	-0.015 (0.0065)	0.0257659
3:33090652:A:G	GLB1|TMPPE	intronic|3_prime_UTR	0.711578	0.024 (0.0028)	1.83247e-18	0.024 (0.0027)	1.04416e-18	0 (0.0047)	0.98443
3:45962243:C:T	FYCO1	missense	0.0122184	0.127 (0.0114)	5.5286e-29	0.127 (0.0113)	4.2097e-29	-0.015 (0.0194)	0.443936
3:58328086:T:C	RPP14|PXK	downstream|upstream	0.0812473	-0.063 (0.0046)	5.01232e-43	-0.063 (0.0046)	4.48047e-43	-0.003 (0.0078)	0.669732
3:58457065:C:T	NA	intergenic	0.372079	0.051 (0.0026)	7.16699e-88	0.051 (0.0026)	1.11848e-88	-0.001 (0.0044)	0.902064
3:132498859:G:A	DNAJC13	intronic	0.0544517	-0.042 (0.0056)	6.72739e-14	-0.042 (0.0056)	3.25145e-14	-0.006 (0.0095)	0.550674
3:132539797:T:C	DNAJC13	downstream	0.0899373	-0.037 (0.0044)	3.23153e-17	-0.037 (0.0044)	2.6771e-17	-0.011 (0.0075)	0.127281
3:152317848:G:A	MBNL1	intronic	0.452427	-0.017 (0.0025)	2.3623e-11	-0.017 (0.0025)	1.45085e-11	0.003 (0.0043)	0.529634
3:157077679:A:G	NA	intergenic	0.401551	0.013 (0.0026)	6.24714e-07	0.013 (0.0026)	5.02746e-07	0.003 (0.0044)	0.506367
3:160601956:G:C	NA	intergenic	0.282581	0.019 (0.0028)	5.33997e-12	0.019 (0.0028)	3.64809e-12	0.005 (0.0047)	0.297264
3:170355551:A:C	SKIL	upstream	0.840787	0.023 (0.0034)	1.51328e-11	0.023 (0.0034)	1.64265e-11	-0.007 (0.0058)	0.259246
3:172536891:G:A	NA	intergenic	0.130906	-0.033 (0.0037)	6.9135e-19	-0.033 (0.0037)	1.24536e-18	0.001 (0.0063)	0.916907
3:172576710:G:A	NA	intergenic	0.0311303	-0.094 (0.0075)	2.14674e-35	-0.093 (0.0075)	3.22166e-35	0.009 (0.013)	0.490277
3:172593030:G:T	NA	intergenic	0.713509	-0.014 (0.0028)	3.28505e-07	-0.014 (0.0028)	4.12216e-07	-0.003 (0.0047)	0.504258
4:3103473:G:A	HTT	intronic	0.354443	-0.016 (0.0026)	1.09754e-09	-0.016 (0.0026)	9.93225e-10	0 (0.0045)	0.91979
4:8233493:C:A	SH3TC1	missense	0.00838869	0.084 (0.0137)	7.92978e-10	0.086 (0.0136)	2.89404e-10	-0.005 (0.0241)	0.827705
4:23396749:T:C	NA	intergenic	0.524212	0.017 (0.0025)	3.56243e-12	0.018 (0.0025)	2.30989e-12	0 (0.0043)	0.959938
4:23727943:A:G	NA	intergenic	0.818598	-0.018 (0.0032)	4.54323e-08	-0.018 (0.0032)	3.68377e-08	0.009 (0.0056)	0.119313
4:24025603:C:A	NA	intergenic	0.507765	0.017 (0.0025)	3.32013e-12	0.017 (0.0025)	2.73656e-12	0 (0.0043)	0.941231
4:26151105:A:G	NA	intergenic	0.0158866	0.062 (0.01)	6.78551e-10	0.061 (0.01)	7.01695e-10	0.013 (0.017)	0.459475
4:76443646:A:G	SHROOM3	intronic	0.751269	-0.017 (0.0029)	5.79489e-09	-0.017 (0.0029)	1.59518e-09	0.002 (0.0049)	0.643142
4:87291707:T:A	HSD17B13	intergenic	0.283432	-0.036 (0.0028)	1.33252e-38	-0.036 (0.0028)	9.10496e-39	-0.028 (0.0048)	4.91348e-09
4:87362673:C:T	HSD17B11	intronic	0.0635944	-0.028 (0.0052)	5.75342e-08	-0.028 (0.0052)	4.72594e-08	-0.015 (0.0088)	0.0907034
4:88789638:A:T	FAM13A	intronic	0.369858	0.014 (0.0026)	1.07896e-07	0.014 (0.0026)	1.17477e-07	-0.004 (0.0044)	0.393638
4:99067057:A:G	METAP1|ADH5	downstream|downstream	0.586494	-0.024 (0.0025)	2.18482e-20	-0.024 (0.0025)	1.60147e-20	0.003 (0.0044)	0.422138
4:99578816:G:A	MTTP	intronic	0.253837	-0.018 (0.0029)	4.58242e-10	-0.018 (0.0029)	2.9327e-10	-0.009 (0.0049)	0.05465
4:102267552:C:T	SLC39A8	missense	0.0747643	0.058 (0.0047)	4.47328e-34	0.058 (0.0047)	3.49133e-34	0.006 (0.0081)	0.467515
4:145900258:C:A	ZNF827	intronic	0.158352	0.042 (0.0034)	3.48044e-34	0.042 (0.0034)	3.81545e-34	-0.002 (0.0059)	0.683682
4:156730665:G:T	NA	intergenic	0.319662	-0.014 (0.0027)	2.57689e-07	-0.014 (0.0027)	2.9866e-07	0 (0.0046)	0.991915
4:183283081:G:A	WWC2	intronic	0.238419	0.017 (0.0029)	1.63286e-08	0.017 (0.0029)	1.18318e-08	0.014 (0.005)	0.0044795
5:31021251:A:G	NA	intergenic	0.281811	-0.022 (0.0028)	4.72994e-15	-0.022 (0.0028)	5.6448e-15	-0.005 (0.0048)	0.31427
5:39418785:C:A	DAB2	intronic	0.210782	0.03 (0.0031)	5.72769e-22	0.03 (0.0031)	3.85609e-22	0.008 (0.0053)	0.143369
5:39533216:T:A	NA	intergenic	0.247867	0.032 (0.0029)	5.99421e-28	0.032 (0.0029)	2.94538e-28	-0.008 (0.0049)	0.0946415
5:69289516:T:A	CCDC125	intronic	0.449589	-0.017 (0.0025)	1.31601e-11	-0.017 (0.0025)	1.40933e-11	0.001 (0.0043)	0.877181
5:71369699:T:A	NA	intergenic	0.0666657	0.035 (0.0051)	1.1135e-11	0.035 (0.0051)	1.15639e-11	-0.002 (0.0088)	0.77749
5:72959981:T:C	FCHO2	intronic	0.537278	0.037 (0.0025)	1.51124e-49	0.037 (0.0025)	2.52693e-50	0 (0.0043)	0.910413
5:75053405:G:A	NA	intergenic	0.0427773	0.039 (0.0062)	2.06156e-10	0.04 (0.0062)	1.42418e-10	0.001 (0.0106)	0.925466
5:77452548:C:G	WDR41	intronic	0.447138	-0.015 (0.0025)	7.54935e-09	-0.015 (0.0025)	4.56387e-09	-0.001 (0.0043)	0.750219
5:96913091:T:C	ERAP2	intronic	0.557552	-0.019 (0.0025)	3.78142e-14	-0.019 (0.0025)	2.70065e-14	0.003 (0.0043)	0.462758
5:122907029:C:T	SNX24	intronic	0.0207014	0.046 (0.009)	2.73076e-07	0.047 (0.009)	1.75451e-07	0.028 (0.0155)	0.0743846
5:132197751:C:T	P4HA2	intronic	0.0888474	0.029 (0.0044)	2.24938e-11	0.029 (0.0044)	4.89834e-11	-0.002 (0.0075)	0.826621
5:132477658:T:C	IRF1|C5orf56	downstream|downstream	0.327754	-0.015 (0.0027)	5.37981e-08	-0.015 (0.0027)	4.82211e-08	0.005 (0.0046)	0.251866
5:140631730:C:A	CD14	splice_region	0.278966	0.014 (0.0028)	7.67112e-07	0.014 (0.0028)	8.18867e-07	-0.014 (0.0048)	0.00437148
5:148906254:C:T	NA	intergenic	0.643534	0.013 (0.0026)	3.69186e-07	0.013 (0.0026)	3.51359e-07	-0.003 (0.0045)	0.508449
5:150029366:G:A	HMGXB3	intronic	0.107908	-0.028 (0.004)	2.50373e-12	-0.028 (0.004)	1.97447e-12	-0.006 (0.0069)	0.344683
5:150102699:C:T	CSF1R	intronic	0.266766	0.017 (0.0028)	1.50931e-09	0.017 (0.0028)	1.29203e-09	-0.001 (0.0048)	0.807559
5:179863845:T:G	C5orf45|TBC1D9B	upstream|missense	0.443261	0.015 (0.0025)	2.02836e-09	0.015 (0.0025)	1.65202e-09	-0.007 (0.0043)	0.0981929
6:13530385:C:T	NA	intergenic	0.306063	-0.029 (0.0027)	1.88437e-26	-0.029 (0.0027)	7.5868e-27	0 (0.0046)	0.991679
6:16752916:G:A	ATXN1	intronic	0.14366	-0.021 (0.0036)	7.68953e-09	-0.021 (0.0036)	3.32384e-09	-0.003 (0.0061)	0.61561
6:21927492:G:A	NA	intergenic	0.283361	-0.017 (0.0028)	4.43425e-10	-0.017 (0.0028)	6.19236e-10	0.004 (0.0047)	0.402688
6:26098246:T:C	HFE	3_prime_UTR	0.0772603	0.033 (0.0047)	3.29037e-12	0.032 (0.0047)	3.29505e-12	0.009 (0.008)	0.28086
6:31379243:G:A	NA	intergenic	0.177008	0.028 (0.0034)	1.11188e-16	0.028 (0.0034)	6.88502e-17	0.012 (0.0058)	0.0376909
6:32317471:G:A	C6orf10	intronic	0.612611	-0.026 (0.0026)	4.17711e-24	-0.026 (0.0026)	3.06069e-24	0 (0.0044)	0.913158
6:32614824:C:T	NA	intergenic	0.358737	0.058 (0.0027)	1.71462e-106	0.058 (0.0026)	4.92553e-106	0.002 (0.0045)	0.71777
6:32660662:G:A	HLA-DQB1	intronic	0.431422	-0.038 (0.0025)	2.36198e-50	-0.038 (0.0025)	2.49487e-50	0.005 (0.0043)	0.216811
6:32706116:C:A	NA	intergenic	0.146229	-0.079 (0.0035)	1.20968e-109	-0.079 (0.0035)	4.04313e-110	0.004 (0.0061)	0.516439
6:33080690:G:T	HLA-DPB1|HLA-DPA1	missense|5_prime_UTR	0.217287	0.034 (0.003)	1.49373e-29	0.034 (0.003)	6.91107e-30	0.007 (0.0052)	0.200525
6:35185788:G:C	NA	intergenic	0.174755	0.025 (0.0033)	5.10511e-14	0.025 (0.0033)	5.1884e-14	0.003 (0.0056)	0.628639
6:43790159:C:A	VEGFA	downstream	0.481421	0.02 (0.0025)	7.02884e-16	0.02 (0.0025)	5.11533e-16	-0.001 (0.0043)	0.868526
6:43828190:T:C	NA	intergenic	0.302334	-0.015 (0.0028)	2.91058e-08	-0.015 (0.0028)	4.15875e-08	0.006 (0.0047)	0.194321
6:116029625:G:A	FRK	intronic	0.401238	0.02 (0.0025)	8.99331e-15	0.02 (0.0025)	5.8915e-15	-0.009 (0.0043)	0.0404674
6:117202308:C:A	NA	intergenic	0.63535	-0.019 (0.0026)	6.45835e-13	-0.019 (0.0026)	3.39493e-13	0.005 (0.0045)	0.247168
6:127113961:A:T	RSPO3	upstream	0.53319	0.017 (0.0025)	3.70132e-11	0.017 (0.0025)	3.6094e-11	0.004 (0.0043)	0.360254
6:130052957:C:A	L3MBTL3	missense	0.6728	0.02 (0.0027)	3.04214e-14	0.02 (0.0027)	4.47678e-14	-0.001 (0.0045)	0.8636
6:135097880:T:C	NA	intergenic	0.259422	-0.024 (0.0029)	1.90697e-16	-0.024 (0.0029)	1.49748e-16	-0.007 (0.0049)	0.154006
7:7233809:G:A	C1GALT1	upstream	0.632047	-0.019 (0.0026)	1.04736e-13	-0.019 (0.0026)	1.08276e-13	0.001 (0.0045)	0.886604
7:17872129:G:T	SNX13	intronic	0.395039	-0.025 (0.0026)	2.58744e-23	-0.026 (0.0025)	1.41694e-23	0.003 (0.0044)	0.457719
7:87504050:T:C	ABCB1	3_prime_UTR	0.139942	-0.021 (0.0036)	1.13627e-08	-0.02 (0.0036)	1.38188e-08	0.004 (0.0062)	0.484441
7:92594204:A:C	FAM133B	upstream	0.854839	0.02 (0.0036)	1.28128e-08	0.02 (0.0035)	1.46167e-08	0.002 (0.0061)	0.693271
7:98233833:G:A	TECPR1	synonymous	0.236991	0.016 (0.0029)	3.28976e-08	0.016 (0.0029)	4.94278e-08	0.001 (0.005)	0.793387
7:127632766:G:A	NA	intergenic	0.297323	-0.017 (0.0027)	2.68369e-10	-0.017 (0.0027)	2.88649e-10	-0.005 (0.0047)	0.309025
7:129124683:C:T	RP11-286H14.4	upstream	0.112279	0.021 (0.0039)	1.53826e-07	0.02 (0.0039)	2.38388e-07	0.005 (0.0067)	0.416765
7:135192222:A:G	WDR91	intronic	0.734644	0.018 (0.0028)	1.24003e-10	0.018 (0.0028)	8.91688e-11	0.006 (0.0048)	0.207539
8:8349237:A:G	SGK223	intronic	0.512269	0.026 (0.0025)	6.71883e-25	0.026 (0.0025)	1.23822e-24	0 (0.0043)	0.97788
8:9325848:A:G	NA	intergenic	0.907991	-0.036 (0.0043)	5.15884e-17	-0.036 (0.0043)	9.05862e-17	-0.002 (0.0074)	0.837603
8:23016020:G:A	RHOBTB2|TNFRSF10B	intronic|downstream	0.591449	-0.019 (0.0026)	3.27533e-13	-0.019 (0.0026)	2.47583e-13	0.01 (0.0044)	0.0177943
8:58549724:C:T	SDCBP	upstream	0.320093	-0.019 (0.0027)	3.60847e-12	-0.018 (0.0027)	7.67137e-12	-0.004 (0.0046)	0.356447
8:60628714:T:C	NA	intergenic	0.377237	0.019 (0.0026)	1.54488e-13	0.019 (0.0026)	2.48227e-13	0.003 (0.0044)	0.516088
8:71557815:T:C	NA	intergenic	0.0889269	0.035 (0.0044)	1.83993e-15	0.035 (0.0044)	2.88681e-15	0.009 (0.0075)	0.207225
8:125495066:T:C	NA	intergenic	0.700376	-0.026 (0.0027)	2.88885e-22	-0.026 (0.0027)	3.34938e-22	-0.005 (0.0047)	0.312279
8:125508302:G:A	NA	intergenic	0.217192	0.023 (0.003)	5.22193e-14	0.023 (0.003)	5.19968e-14	0.005 (0.0052)	0.310629
8:133540088:G:A	ST3GAL1	intronic	0.180333	-0.019 (0.0032)	1.17928e-08	-0.018 (0.0032)	1.33128e-08	-0.005 (0.0056)	0.349279
8:141217755:T:A	SLC45A4	intronic	0.597523	0.026 (0.0025)	4.28146e-25	0.026 (0.0025)	4.62536e-25	0.005 (0.0044)	0.287215
8:143560999:C:T	GSDMD	splice_region	0.219548	0.014 (0.003)	3.37136e-06	0.014 (0.003)	2.24243e-06	-0.005 (0.0052)	0.308124
9:33108248:T:G	B4GALT1	downstream	0.572503	0.03 (0.0025)	4.33275e-32	0.03 (0.0025)	7.77065e-32	-0.006 (0.0044)	0.144922
9:70447229:C:G	NA	intergenic	0.140492	-0.019 (0.0036)	1.29478e-07	-0.019 (0.0036)	9.219e-08	0.003 (0.0061)	0.675726
9:79664852:C:T	TLE4	intronic	0.100925	0.036 (0.0041)	3.16404e-18	0.036 (0.0041)	1.98164e-18	-0.003 (0.0071)	0.7182
9:83894415:T:C	KIF27	intronic	0.253984	0.018 (0.0029)	2.77281e-10	0.018 (0.0029)	2.71823e-10	-0.002 (0.0049)	0.667077
9:93130444:T:C	NINJ1	intronic	0.253859	-0.025 (0.0029)	2.11427e-17	-0.025 (0.0029)	9.60491e-18	0.003 (0.0049)	0.605548
9:95491194:G:A	PTCH1	intronic	0.0915925	-0.027 (0.0043)	4.39566e-10	-0.027 (0.0043)	2.78581e-10	-0.009 (0.0074)	0.25178
9:100569123:T:C	TMEFF1|MSANTD3-TMEFF1	intronic|intronic	0.417178	0.022 (0.0025)	1.53928e-18	0.022 (0.0025)	2.946e-18	0.003 (0.0043)	0.468242
9:104903697:C:G	ABCA1	5_prime_UTR	0.123141	-0.025 (0.0038)	3.93946e-11	-0.025 (0.0038)	4.074e-11	-0.01 (0.0065)	0.134249
9:114386150:G:T	AKNA	intronic	0.485749	-0.031 (0.0025)	2.78118e-34	-0.031 (0.0025)	1.34889e-34	-0.01 (0.0043)	0.0160947
9:123256436:A:G	STRBP	intronic	0.111475	0.022 (0.004)	3.67823e-08	0.022 (0.004)	2.72076e-08	-0.003 (0.0068)	0.650896
9:129804387:G:A	TOR1B	intronic	0.0951623	-0.022 (0.0043)	1.86411e-07	-0.022 (0.0043)	1.71639e-07	0.001 (0.0073)	0.940762
9:130307462:C:A	HMCN2	stop_gained	0.0256037	-0.061 (0.0087)	1.83664e-12	-0.061 (0.0087)	2.06549e-12	0.01 (0.0149)	0.497929
9:133278537:C:T	ABO	upstream	0.116379	-0.046 (0.0039)	7.82849e-32	-0.046 (0.0039)	9.8761e-32	0.009 (0.0067)	0.164802
9:133289021:T:G	NA	intergenic	0.0972672	-0.031 (0.0042)	1.30227e-13	-0.032 (0.0042)	5.33959e-14	0.003 (0.0072)	0.647064
9:134020857:G:A	LINC00094	upstream	0.264387	0.016 (0.0028)	1.71464e-08	0.016 (0.0028)	1.57353e-08	-0.001 (0.0049)	0.781392
9:137068639:G:A	SAPCD2	intronic	0.243189	0.017 (0.0029)	3.31635e-09	0.017 (0.0029)	1.79677e-09	-0.009 (0.005)	0.0824729
10:5685329:G:T	FAM208B	intronic	0.142539	-0.015 (0.0036)	1.7559e-05	-0.015 (0.0036)	2.53717e-05	0.007 (0.0061)	0.254353
10:17132254:A:T	CUBN	upstream	0.0406011	-0.062 (0.0069)	3.05353e-19	-0.062 (0.0069)	1.64951e-19	-0.001 (0.0118)	0.949533
10:17564265:C:T	NA	intergenic	0.0145246	-0.124 (0.0107)	7.25625e-31	-0.124 (0.0107)	6.06145e-31	-0.035 (0.0183)	0.0592539
10:17620154:C:T	HACD1	upstream	0.013168	-0.054 (0.0111)	9.42248e-07	-0.054 (0.0111)	1.35538e-06	-0.014 (0.0191)	0.450027
10:17625723:G:A	NA	intergenic	0.0138641	-0.11 (0.0113)	1.77695e-22	-0.111 (0.0113)	5.44532e-23	-0.024 (0.0192)	0.203316
10:17650158:A:G	STAM	intronic	0.031093	0.059 (0.0072)	2.51727e-16	0.059 (0.0072)	2.00436e-16	-0.018 (0.0123)	0.134402
10:17655201:T:C	STAM	intronic	0.0136599	0.078 (0.0117)	2.31325e-11	0.079 (0.0117)	1.29212e-11	-0.008 (0.0201)	0.675074
10:17658573:C:T	STAM	intronic	0.0272873	0.14 (0.0084)	1.92755e-62	0.14 (0.0084)	3.10164e-62	0.007 (0.0143)	0.61978
10:17675579:G:A	STAM	intronic	0.0269649	0.063 (0.0077)	3.33189e-16	0.063 (0.0077)	2.4348e-16	-0.007 (0.0132)	0.580568
10:17680210:G:A	STAM	intronic	0.0623744	-0.043 (0.0054)	2.08059e-15	-0.042 (0.0054)	3.50871e-15	-0.02 (0.0092)	0.0333389
10:17712813:A:G	STAM	intronic	0.298518	0.051 (0.0027)	4.01326e-77	0.051 (0.0027)	2.6271e-77	-0.001 (0.0047)	0.800195
10:17719246:A:T	STAM	downstream	0.038894	-0.062 (0.0065)	3.17293e-21	-0.062 (0.0065)	1.39414e-21	0.023 (0.0111)	0.0354763
10:17739092:T:C	NA	intergenic	0.0499341	-0.052 (0.0064)	4.52347e-16	-0.052 (0.0064)	2.92778e-16	0.009 (0.011)	0.391411
10:17746931:G:A	NA	intergenic	0.0465025	-0.137 (0.0067)	6.45293e-93	-0.137 (0.0067)	1.33195e-93	0.005 (0.0115)	0.691508
10:17803996:T:C	TMEM236	downstream	0.138223	0.156 (0.0036)	3.02371e-410	0.156 (0.0036)	1.05232e-411	0 (0.0062)	0.949049
10:17835540:C:A	MRC1	intronic	0.114155	-0.064 (0.0039)	6.66298e-60	-0.064 (0.0039)	1.47691e-59	0.002 (0.0067)	0.811737
10:17958920:G:C	SLC39A12	intronic	0.0516394	-0.091 (0.0058)	3.01313e-56	-0.091 (0.0058)	1.22497e-56	0.023 (0.0099)	0.0195978
10:17971681:G:C	SLC39A12	intronic	0.0139025	0.2 (0.0118)	8.84135e-65	0.2 (0.0117)	4.70066e-65	0.005 (0.02)	0.788771
10:17974944:C:T	SLC39A12	intronic	0.43576	-0.089 (0.0025)	4.48322e-275	-0.089 (0.0025)	1.61133e-275	-0.002 (0.0043)	0.588372
10:17986157:T:G	SLC39A12	intronic	0.0116091	-0.17 (0.013)	4.12089e-39	-0.17 (0.013)	5.48462e-39	-0.014 (0.0224)	0.535175
10:17986721:A:T	SLC39A12	intronic	0.0236083	0.056 (0.0083)	8.77526e-12	0.057 (0.0082)	6.15217e-12	-0.007 (0.0142)	0.631059
10:17988105:C:T	SLC39A12	intronic	0.409326	0.028 (0.0026)	4.08672e-28	0.028 (0.0026)	2.52974e-28	0.004 (0.0044)	0.398847
10:17988181:G:A	SLC39A12	intronic	0.00945753	-0.096 (0.0138)	4.31562e-12	-0.095 (0.0138)	5.49991e-12	-0.013 (0.0238)	0.587097
10:18009203:C:T	SLC39A12	intronic	0.149852	0.081 (0.0036)	1.4079e-110	0.08 (0.0036)	8.31431e-111	0.008 (0.0062)	0.192865
10:18010699:G:A	SLC39A12	intronic	0.579449	0.022 (0.0025)	6.57439e-18	0.022 (0.0025)	3.52362e-18	-0.003 (0.0043)	0.478349
10:18044895:A:G	SLC39A12	downstream	0.0358523	-0.039 (0.0067)	4.22503e-09	-0.039 (0.0067)	3.65302e-09	0.02 (0.0115)	0.0836135
10:18217812:G:C	CACNB2	intronic	0.851633	0.031 (0.0036)	4.48418e-18	0.03 (0.0035)	1.19423e-17	-0.007 (0.0061)	0.275578
10:18275166:A:G	CACNB2	intronic	0.153001	0.025 (0.0035)	6.34579e-13	0.025 (0.0035)	6.63572e-13	0.008 (0.006)	0.159576
10:21541175:A:G	MLLT10	intronic	0.331295	-0.015 (0.0027)	2.72587e-08	-0.015 (0.0026)	2.66728e-08	-0.006 (0.0045)	0.178216
10:34732773:C:T	PARD3	intronic	0.283791	-0.015 (0.0028)	2.84899e-08	-0.015 (0.0028)	3.14254e-08	-0.008 (0.0048)	0.0955318
10:69225511:G:C	HKDC1	intronic	0.698567	0.026 (0.0027)	1.81673e-21	0.026 (0.0027)	1.60909e-21	-0.008 (0.0046)	0.0776942
10:69437555:T:C	NA	intergenic	0.445701	-0.018 (0.0025)	2.6943e-12	-0.018 (0.0025)	1.32127e-12	0.002 (0.0043)	0.569837
10:77920756:C:A	DLG5	intronic	0.595708	0.021 (0.0025)	4.27919e-17	0.021 (0.0025)	4.48052e-17	0.003 (0.0043)	0.475628
10:93012881:A:C	EXOC6	intronic	0.380331	-0.013 (0.0026)	7.57734e-07	-0.013 (0.0026)	5.22962e-07	0.003 (0.0044)	0.471271
10:99371727:T:C	CNNM1	intronic	0.00915822	-0.108 (0.0133)	3.46007e-16	-0.109 (0.0133)	2.1453e-16	-0.022 (0.0228)	0.329847
10:99396177:T:C	CNNM1|GOT1	downstream|downstream	0.599824	0.042 (0.0026)	1.80845e-61	0.042 (0.0025)	3.58094e-62	-0.004 (0.0044)	0.364238
10:99430763:A:G	GOT1	upstream	0.090193	-0.072 (0.0044)	8.57319e-61	-0.071 (0.0043)	1.20546e-60	-0.007 (0.0075)	0.378972
10:99431876:A:G	GOT1	upstream	0.130367	-0.035 (0.0037)	1.36139e-21	-0.035 (0.0037)	7.38708e-22	-0.001 (0.0063)	0.899795
10:100152437:C:T	ERLIN1	intronic	0.500666	-0.048 (0.0025)	3.91747e-82	-0.048 (0.0025)	6.7238e-82	-0.008 (0.0043)	0.0538084
10:102626552:T:A	SUFU	intronic	0.559477	0.013 (0.0025)	4.68417e-07	0.013 (0.0025)	6.06005e-07	-0.006 (0.0043)	0.162703
10:112174128:A:G	GPAM	intronic	0.725372	-0.017 (0.0028)	2.58011e-09	-0.016 (0.0028)	3.85748e-09	-0.007 (0.0048)	0.156014
10:113006958:C:T	TCF7L2	intronic	0.142975	0.015 (0.0036)	1.89651e-05	0.016 (0.0036)	1.38161e-05	0.004 (0.0061)	0.563949
10:113539198:A:G	NA	intergenic	0.0936073	0.021 (0.0043)	9.45746e-07	0.021 (0.0043)	1.09975e-06	0 (0.0073)	0.97088
10:116687864:C:T	HSPA12A	intronic	0.476917	-0.014 (0.0025)	4.45774e-08	-0.014 (0.0025)	3.86734e-08	-0.009 (0.0043)	0.0413477
10:119665450:A:T	BAG3	intronic	0.215997	0.034 (0.003)	1.57957e-28	0.033 (0.003)	9.91368e-28	0.002 (0.0052)	0.682272
10:119771208:A:G	INPP5F	intronic	0.412859	0.022 (0.0025)	2.17604e-18	0.022 (0.0025)	9.51963e-19	-0.002 (0.0043)	0.649456
11:1757655:C:T	CTSD|RP11-295K3.1	intronic|intronic	0.0852113	0.028 (0.0045)	3.1021e-10	0.028 (0.0045)	2.44844e-10	0.008 (0.0077)	0.274552
11:2934936:T:C	NA	intergenic	0.290106	-0.019 (0.0028)	2.67128e-12	-0.019 (0.0027)	3.44588e-12	-0.005 (0.0047)	0.248401
11:5680653:A:G	TRIM5	intronic	0.514562	-0.015 (0.0025)	1.3125e-09	-0.015 (0.0025)	1.1127e-09	-0.002 (0.0043)	0.648075
11:22250324:A:T	ANO5	missense	0.586919	0.031 (0.0026)	5.44315e-33	0.031 (0.0025)	1.37975e-33	-0.012 (0.0044)	0.00658966
11:22274720:C:T	ANO5	missense	0.0115801	0.083 (0.0117)	1.17481e-12	0.082 (0.0116)	1.33834e-12	-0.019 (0.0198)	0.325495
11:47925284:G:A	NA	intergenic	0.364062	-0.025 (0.0026)	2.07626e-22	-0.025 (0.0026)	3.61602e-22	0.006 (0.0045)	0.176425
11:48053182:T:A	PTPRJ	intronic	0.0545489	0.043 (0.006)	6.46468e-13	0.043 (0.006)	5.97352e-13	-0.01 (0.0103)	0.30857
11:57723278:G:A	TMX2	intronic	0.451684	0.015 (0.0025)	3.59287e-09	0.015 (0.0025)	6.19514e-09	0.006 (0.0043)	0.147852
11:72890231:C:T	FCHSD2	intronic	0.22477	0.019 (0.003)	4.86932e-10	0.019 (0.003)	5.44628e-10	0.013 (0.0051)	0.0100636
11:73234296:C:T	P2RY2	missense	0.928355	-0.031 (0.0048)	9.08032e-11	-0.031 (0.0048)	8.21484e-11	-0.006 (0.0083)	0.479993
11:77211972:G:A	MYO7A|GDPD4	intronic|downstream	0.192763	0.024 (0.0032)	4.07231e-14	0.024 (0.0032)	2.53992e-14	0.001 (0.0054)	0.805145
11:78416868:A:G	GAB2	intronic	0.167527	-0.027 (0.0034)	3.86294e-16	-0.027 (0.0033)	5.56652e-16	0.004 (0.0057)	0.441705
11:94129519:A:G	PANX1	intronic	0.0226718	0.075 (0.0088)	2.29177e-17	0.076 (0.0088)	8.2141e-18	0.018 (0.0151)	0.231447
11:94157250:G:C	PANX1	intronic	0.116157	-0.052 (0.0039)	2.01977e-39	-0.052 (0.0039)	7.82233e-40	-0.01 (0.0067)	0.153389
11:94185896:T:G	PANX1	downstream	0.043775	-0.031 (0.0061)	4.65092e-07	-0.031 (0.0061)	4.89301e-07	-0.009 (0.0104)	0.372256
11:95454579:T:C	NA	intergenic	0.0868331	-0.027 (0.0045)	2.66243e-09	-0.027 (0.0045)	1.27156e-09	0.003 (0.0076)	0.686331
11:116778201:G:C	ZPR1	3_prime_UTR	0.868072	-0.039 (0.0037)	4.17666e-26	-0.039 (0.0037)	6.25335e-26	0.004 (0.0063)	0.565512
11:116779579:T:C	ZPR1	intronic	0.00788748	0.094 (0.0146)	1.22104e-10	0.094 (0.0146)	1.28191e-10	0.015 (0.0254)	0.558804
11:122647095:A:G	NA	intergenic	0.386725	0.018 (0.0026)	5.36405e-12	0.018 (0.0026)	6.57066e-12	0.001 (0.0044)	0.736596
11:125578558:C:T	EI24	intronic	0.0643448	0.038 (0.0051)	1.27886e-13	0.038 (0.0051)	8.21339e-14	-0.014 (0.0087)	0.117914
11:126359722:C:T	ST3GAL4	intronic	0.0732079	-0.032 (0.0048)	2.13374e-11	-0.032 (0.0048)	2.36607e-11	0.001 (0.0082)	0.9483
12:3230643:C:G	TSPAN9	intronic	0.0968919	0.024 (0.0042)	1.30408e-08	0.024 (0.0042)	1.12597e-08	0 (0.0072)	0.956735
12:4275678:T:G	CCND2	intronic	0.0207399	-0.054 (0.0097)	2.62028e-08	-0.053 (0.0096)	3.68944e-08	0.004 (0.0165)	0.790096
12:10422745:C:G	KLRC3|RP11-277P12.6	upstream|intronic	0.311959	0.021 (0.0027)	1.99965e-15	0.021 (0.0027)	1.90118e-15	0.004 (0.0046)	0.337442
12:20427791:T:A	PDE3A	intronic	0.207092	-0.02 (0.0031)	1.99453e-10	-0.02 (0.0031)	1.23232e-10	0.004 (0.0053)	0.407839
12:20841602:G:T	SLCO1B3|RP11-545J16.1	intronic|intronic	0.147282	0.023 (0.0035)	1.53665e-10	0.023 (0.0035)	1.0959e-10	-0.001 (0.006)	0.878443
12:52869031:G:T	NA	intergenic	0.547084	0.015 (0.0025)	3.18308e-09	0.015 (0.0025)	2.66204e-09	0.006 (0.0043)	0.137983
12:55991795:C:T	RAB5B	intronic	0.438943	0.016 (0.0025)	3.56274e-10	0.016 (0.0025)	2.81309e-10	-0.004 (0.0043)	0.398482
12:56687733:A:G	PTGES3	intronic	0.719261	0.021 (0.0028)	1.75177e-14	0.021 (0.0028)	2.73774e-14	-0.001 (0.0048)	0.869226
12:57445390:G:T	INHBC	intronic	0.244548	0.031 (0.0029)	1.86108e-26	0.031 (0.0029)	1.87944e-26	0.004 (0.005)	0.398922
12:57749071:C:A	CDK4|TSPAN31	intronic|3_prime_UTR	0.323663	-0.017 (0.0027)	4.43591e-10	-0.016 (0.0027)	6.88402e-10	-0.006 (0.0046)	0.205873
12:70719307:T:C	PTPRR	intronic	0.546015	-0.027 (0.0025)	3.25951e-26	-0.027 (0.0025)	6.81471e-27	0 (0.0043)	0.989958
12:71785666:C:T	RAB21	missense	0.0198998	0.052 (0.0089)	4.61053e-09	0.052 (0.0089)	4.294e-09	0.025 (0.0153)	0.104561
12:89147879:G:C	NA	intergenic	0.221519	-0.017 (0.003)	1.77172e-08	-0.017 (0.003)	2.401e-08	-0.005 (0.0052)	0.347177
12:100481123:C:T	NR1H4	intronic	0.334205	0.013 (0.0026)	3.73456e-07	0.013 (0.0026)	6.56585e-07	0.001 (0.0045)	0.758204
12:111407152:C:T	SH2B3	intronic	0.00852024	-0.11 (0.0141)	7.81401e-15	-0.109 (0.0141)	1.09169e-14	0.001 (0.0242)	0.969685
12:111427245:C:G	SH2B3	intronic	0.518058	-0.02 (0.0025)	3.8122e-16	-0.02 (0.0025)	3.22769e-16	0 (0.0043)	0.925004
12:120763606:T:G	SPPL3	3_prime_UTR	0.0571912	-0.041 (0.0054)	4.00253e-14	-0.041 (0.0054)	3.50158e-14	-0.005 (0.0092)	0.615009
12:120878449:A:G	SPPL3	intronic	0.415691	-0.022 (0.0025)	9.39375e-18	-0.022 (0.0025)	1.42306e-17	-0.001 (0.0043)	0.801892
12:122123404:G:A	MLXIP	intronic	0.118813	0.021 (0.0039)	8.78176e-08	0.021 (0.0039)	8.7258e-08	-0.002 (0.0066)	0.769971
12:124598129:C:A	NA	intergenic	0.113517	-0.023 (0.004)	1.09086e-08	-0.022 (0.004)	2.16859e-08	0.004 (0.0068)	0.580349
13:21776736:C:T	NA	intergenic	0.335959	-0.018 (0.0027)	2.82016e-11	-0.018 (0.0027)	1.46321e-11	-0.007 (0.0045)	0.143877
13:27869506:G:A	NA	intergenic	0.564663	-0.014 (0.0025)	4.6297e-08	-0.014 (0.0025)	3.46323e-08	0.004 (0.0043)	0.328562
13:41034911:G:A	ELF1	intronic	0.0744213	-0.031 (0.0048)	4.38966e-11	-0.031 (0.0048)	4.4435e-11	-0.012 (0.0082)	0.146314
13:73536279:A:G	NA	intergenic	0.545406	0.018 (0.0025)	3.73273e-12	0.018 (0.0025)	3.63393e-12	0 (0.0043)	0.934072
13:80470182:G:C	NA	intergenic	0.257946	0.018 (0.0029)	2.02624e-10	0.018 (0.0028)	1.14596e-10	0.002 (0.0049)	0.618597
13:110649196:C:G	CARS2	intronic	0.0517533	-0.035 (0.0056)	9.01986e-10	-0.034 (0.0056)	9.55528e-10	0.014 (0.0096)	0.144445
13:113849020:T:C	GAS6	intronic	0.326016	0.021 (0.0027)	6.55757e-15	0.021 (0.0027)	1.16225e-14	-0.001 (0.0046)	0.764609
14:20470092:A:C	PNP	intronic	0.247693	0.02 (0.0029)	3.64122e-12	0.02 (0.0029)	3.13454e-12	0.001 (0.0049)	0.765898
14:34966896:G:A	NA	intergenic	0.443223	0.018 (0.0025)	6.929e-13	0.018 (0.0025)	5.68554e-13	-0.003 (0.0043)	0.458822
14:50269229:T:C	L2HGDH	synonymous	0.01995	-0.107 (0.0089)	2.39569e-33	-0.106 (0.0089)	7.36723e-33	0.025 (0.0154)	0.110694
14:50567899:C:A	ATL1	intronic	0.278324	0.018 (0.0028)	2.58942e-10	0.018 (0.0028)	2.30764e-10	-0.001 (0.0048)	0.90136
14:54771591:G:A	SAMD4A	intronic	0.579581	-0.02 (0.0025)	5.83373e-15	-0.02 (0.0025)	4.60302e-15	-0.003 (0.0043)	0.460315
14:70292151:A:C	NA	intergenic	0.393047	-0.014 (0.0026)	3.36194e-08	-0.014 (0.0026)	3.81113e-08	-0.006 (0.0044)	0.186
14:72545177:A:G	RGS6	downstream	0.349097	-0.015 (0.0026)	6.5213e-09	-0.015 (0.0026)	5.32085e-09	0 (0.0045)	0.994675
14:77058244:G:A	NA	intergenic	0.330626	-0.016 (0.0027)	1.36326e-09	-0.016 (0.0027)	1.43409e-09	0.004 (0.0045)	0.381488
14:94378610:C:T	SERPINA1	missense	0.0204879	0.125 (0.0088)	7.45747e-46	0.126 (0.0088)	2.43482e-46	0.02 (0.0151)	0.184053
15:40038428:C:T	EIF2AK4|SRP14	downstream|intronic	0.713978	-0.023 (0.0028)	1.7655e-17	-0.024 (0.0028)	1.03456e-17	0.002 (0.0047)	0.708953
15:40079856:G:A	NA	intergenic	0.287092	-0.025 (0.0028)	5.9977e-19	-0.024 (0.0028)	1.07553e-18	0.006 (0.0047)	0.242663
15:50654618:A:G	TRPM7	intronic	0.41744	-0.018 (0.0026)	2.98301e-12	-0.018 (0.0026)	3.01666e-12	-0.004 (0.0044)	0.346325
15:58431740:G:A	LIPC	upstream	0.218874	-0.021 (0.003)	8.4539e-12	-0.021 (0.003)	4.39251e-12	0.005 (0.0052)	0.330025
15:73687166:C:T	CD276	intronic	0.426126	0.019 (0.0025)	6.27232e-14	0.019 (0.0025)	6.39683e-14	-0.004 (0.0043)	0.315771
15:78944951:C:T	CTSH	missense	0.104133	0.026 (0.0041)	1.35689e-10	0.027 (0.0041)	5.93664e-11	-0.001 (0.007)	0.904411
15:85713926:C:T	AKAP13	intronic	0.242143	-0.024 (0.0029)	1.87912e-16	-0.024 (0.0029)	2.62033e-16	-0.002 (0.005)	0.677149
15:89798751:C:T	ANPEP	intronic	0.106602	-0.028 (0.0041)	2.14252e-11	-0.027 (0.0041)	3.701e-11	0.001 (0.0071)	0.883267
16:3063183:A:C	MMP25|IL32	downstream|upstream	0.0986981	-0.023 (0.0042)	9.29021e-08	-0.023 (0.0042)	6.33998e-08	0.002 (0.0072)	0.782125
16:10762254:G:T	NUBP1|TVP23A	intronic|downstream	0.0805193	-0.03 (0.0046)	5.18999e-11	-0.03 (0.0046)	4.98052e-11	0.01 (0.0079)	0.211365
16:10923871:G:C	CIITA	splice_region	0.0545779	0.033 (0.0058)	1.06256e-08	0.033 (0.0058)	1.14339e-08	-0.002 (0.01)	0.86389
16:11137483:T:C	CLEC16A	intronic	0.661077	0.017 (0.0026)	1.5507e-10	0.017 (0.0026)	2.18866e-10	-0.005 (0.0045)	0.271604
16:54381615:G:A	NA	intergenic	0.03599	0.074 (0.0067)	1.86516e-28	0.075 (0.0067)	1.83469e-29	0.002 (0.0116)	0.833705
16:54385389:T:C	NA	intergenic	0.298573	0.013 (0.0027)	1.90668e-06	0.013 (0.0027)	2.36278e-06	0.003 (0.0046)	0.574592
16:58056496:G:C	NA	intergenic	0.249996	-0.016 (0.0029)	6.88283e-08	-0.015 (0.0029)	1.32851e-07	-0.002 (0.005)	0.660597
16:58718562:C:T	GOT2	missense	0.0855258	-0.066 (0.0045)	2.97792e-50	-0.067 (0.0044)	1.37558e-50	0 (0.0076)	0.988945
16:58730951:C:A	GOT2	intronic	0.060076	0.042 (0.0053)	1.58789e-15	0.042 (0.0053)	1.20699e-15	-0.008 (0.009)	0.387629
16:72072066:T:C	HPR	intronic	0.193659	-0.028 (0.0032)	3.33891e-18	-0.028 (0.0032)	2.69682e-18	0.002 (0.0054)	0.752378
16:80464197:T:C	NA	intergenic	0.729909	-0.02 (0.0028)	7.28558e-13	-0.02 (0.0028)	7.51502e-13	0.002 (0.0048)	0.660701
16:88596873:G:A	ZC3H18	intronic	0.409462	-0.017 (0.0025)	6.77759e-11	-0.016 (0.0025)	1.3555e-10	-0.007 (0.0044)	0.101561
17:2091883:C:T	SMG6	intronic	0.527673	-0.015 (0.0025)	6.04682e-09	-0.014 (0.0025)	9.85445e-09	0.001 (0.0043)	0.867732
17:7270261:G:A	NA	intergenic	0.0381995	0.051 (0.0065)	7.07729e-15	0.051 (0.0065)	6.64683e-15	0.001 (0.0111)	0.958046
17:7552219:C:T	TNFSF12|TNFSF12-TNFSF13	intronic|intronic	0.649909	-0.018 (0.0026)	4.11558e-12	-0.018 (0.0026)	2.96839e-12	0.004 (0.0045)	0.421304
17:7672246:T:C	TP53	intronic	0.876829	-0.024 (0.0038)	2.62738e-10	-0.024 (0.0038)	2.5946e-10	-0.007 (0.0065)	0.264911
17:18226830:T:C	LLGL1	intronic	0.393722	-0.014 (0.0026)	7.21622e-08	-0.014 (0.0026)	4.87515e-08	0.009 (0.0044)	0.038416
17:31316546:C:A	EVI2A|EVI2B|NF1|CTD-2370N5.3	downstream|upstream|intronic|intronic	0.614426	-0.018 (0.0026)	1.33015e-12	-0.018 (0.0026)	1.40032e-12	-0.001 (0.0044)	0.766791
17:31741371:T:C	NA	intergenic	0.0266246	-0.052 (0.0079)	4.39355e-11	-0.052 (0.0078)	3.88444e-11	-0.009 (0.0134)	0.517313
17:42314074:G:A	STAT5A|STAT3	downstream|3_prime_UTR	0.635391	-0.017 (0.0026)	1.74243e-10	-0.017 (0.0026)	2.41247e-10	0.009 (0.0045)	0.0381539
17:43092919:G:A	BRCA1	missense	0.335218	0.018 (0.0026)	4.16312e-12	0.018 (0.0026)	3.78846e-12	-0.012 (0.0045)	0.00856311
17:45287371:C:A	MAP3K14	splice_region	0.0389757	-0.035 (0.0065)	8.16722e-08	-0.034 (0.0065)	1.18976e-07	-0.012 (0.0112)	0.284419
17:45699376:T:C	NA	intergenic	0.22534	-0.025 (0.003)	1.77669e-16	-0.025 (0.003)	1.08372e-16	-0.004 (0.0051)	0.425047
17:48004549:G:A	NA	intergenic	0.436575	0.015 (0.0025)	5.46728e-09	0.015 (0.0025)	5.28107e-09	-0.002 (0.0043)	0.640395
17:66194566:A:C	CEP112	upstream	0.0546993	0.041 (0.0055)	1.45138e-13	0.041 (0.0055)	1.28489e-13	0.005 (0.0094)	0.587925
17:66214462:A:C	APOH	missense	0.0297909	0.066 (0.0073)	4.61933e-19	0.065 (0.0073)	7.0044e-19	0.026 (0.0125)	0.0407475
17:67056188:G:A	CACNG1	missense	0.116549	0.024 (0.0039)	3.92867e-10	0.024 (0.0039)	3.50333e-10	0.015 (0.0067)	0.0232938
17:70361785:C:A	NA	intergenic	0.245017	-0.016 (0.0029)	4.15421e-08	-0.016 (0.0029)	3.68768e-08	0 (0.005)	0.998331
17:75542086:G:A	LLGL2	intronic	0.126707	-0.022 (0.0038)	3.23067e-09	-0.022 (0.0038)	2.68438e-09	0.005 (0.0065)	0.475293
17:78320837:A:G	NA	intergenic	0.344587	0.017 (0.0026)	9.40237e-11	0.017 (0.0026)	2.36982e-10	0.004 (0.0045)	0.367233
17:78402223:G:A	PGS1	intronic	0.488846	0.024 (0.0025)	3.56014e-21	0.024 (0.0025)	1.54809e-21	-0.003 (0.0043)	0.444584
17:80363784:A:G	RNF213	missense	0.0772265	-0.027 (0.0047)	6.44871e-09	-0.027 (0.0047)	7.08187e-09	-0.007 (0.008)	0.376962
17:83045123:T:C	B3GNTL1	intronic	0.411577	0.015 (0.0025)	3.76348e-09	0.015 (0.0025)	5.38869e-09	-0.001 (0.0043)	0.769746
18:57464348:G:A	ONECUT2	intronic	0.0961211	-0.054 (0.0042)	1.10034e-36	-0.054 (0.0042)	3.55166e-37	0.006 (0.0073)	0.429378
18:57646765:C:T	ATP8B1	3_prime_UTR	0.125264	-0.022 (0.0038)	7.82127e-09	-0.022 (0.0038)	7.00644e-09	0.001 (0.0065)	0.903482
18:58426216:A:C	NA	intergenic	0.767942	-0.034 (0.003)	1.38605e-29	-0.034 (0.003)	8.73059e-30	-0.004 (0.0051)	0.40569
18:63200343:A:C	BCL2	intronic	0.232124	-0.018 (0.003)	1.14766e-09	-0.018 (0.0029)	1.34062e-09	0.007 (0.0051)	0.154005
18:79867876:T:C	KCNG2	intronic	0.820334	-0.017 (0.0033)	2.06811e-07	-0.017 (0.0032)	2.52918e-07	0.013 (0.0056)	0.022857
19:807442:G:C	PTBP1	intronic	0.602416	0.015 (0.0025)	3.14837e-09	0.015 (0.0025)	4.37262e-09	0.006 (0.0044)	0.17723
19:3750624:A:C	APBA3|TJP3	downstream|synonymous	0.546465	-0.015 (0.0025)	5.40666e-09	-0.014 (0.0025)	8.58538e-09	0.005 (0.0043)	0.230915
19:5831829:C:T	FUT6|NRTN	missense|downstream	0.0419937	-0.057 (0.0062)	5.99807e-20	-0.057 (0.0062)	3.27121e-20	0.001 (0.0106)	0.934722
19:7211179:A:G	INSR	intronic	0.743676	0.018 (0.0029)	5.4662e-10	0.018 (0.0029)	3.26096e-10	0.009 (0.0049)	0.08261
19:7764294:G:A	CLEC4M	intronic	0.285272	-0.023 (0.0028)	6.81168e-17	-0.023 (0.0028)	4.47846e-17	0.009 (0.0047)	0.0491276
19:10486312:C:A	KEAP1	3_prime_UTR	0.0258906	-0.053 (0.0078)	1.67216e-11	-0.053 (0.0078)	1.26675e-11	-0.001 (0.0134)	0.9111
19:15868183:G:C	NA	intergenic	0.351175	-0.014 (0.0026)	3.4827e-08	-0.015 (0.0026)	2.73423e-08	0.002 (0.0045)	0.719461
19:18479133:C:T	ELL	upstream	0.0748788	-0.03 (0.0047)	4.08653e-10	-0.03 (0.0047)	2.1642e-10	0.001 (0.0081)	0.925333
19:19267607:C:T	HAPLN4|TM6SF2	upstream|intronic	0.0271636	0.049 (0.0079)	9.33326e-10	0.049 (0.0079)	6.39322e-10	0.01 (0.0136)	0.462755
19:19268740:C:T	TM6SF2	missense	0.075815	0.066 (0.0047)	1.20298e-44	0.066 (0.0047)	7.77036e-45	0.031 (0.0081)	0.000151949
19:29853629:C:T	NA	intergenic	0.26113	-0.018 (0.0029)	6.38428e-10	-0.018 (0.0029)	8.26876e-10	0.006 (0.0049)	0.195519
19:33418804:T:G	PEPD	intronic	0.627127	-0.024 (0.0026)	3.96586e-20	-0.024 (0.0026)	3.52658e-20	-0.003 (0.0044)	0.490348
19:41319286:C:T	CCDC97	intronic	0.170109	0.028 (0.0033)	1.56399e-17	0.029 (0.0033)	4.70837e-18	0.004 (0.0057)	0.437991
19:44922203:A:G	APOC1	downstream	0.61853	0.02 (0.0026)	8.05476e-14	0.02 (0.0026)	6.41257e-14	0 (0.0045)	0.962142
19:46718300:C:G	STRN4|PRKD2	downstream|upstream	0.162016	0.025 (0.0034)	5.50923e-14	0.026 (0.0034)	3.98568e-14	0.002 (0.0058)	0.704029
19:48735796:T:C	RASIP1	intronic	0.49636	0.02 (0.0025)	4.48772e-16	0.021 (0.0025)	1.82762e-16	0.006 (0.0043)	0.133835
19:49534760:C:T	RCN3	intronic	0.250554	-0.019 (0.0029)	5.2707e-11	-0.019 (0.0029)	3.13184e-11	-0.005 (0.0049)	0.26536
19:54255498:T:C	LILRB5	missense	0.395835	-0.027 (0.0025)	1.94403e-26	-0.027 (0.0025)	7.07007e-27	0.01 (0.0044)	0.0173983
20:2125709:G:A	STK35	intronic	0.39042	0.016 (0.0026)	2.64858e-10	0.016 (0.0026)	2.81918e-10	-0.002 (0.0044)	0.622832
20:12978750:T:C	NA	intergenic	0.605386	-0.013 (0.0026)	3.95642e-07	-0.013 (0.0026)	3.87672e-07	-0.005 (0.0044)	0.277775
20:32745981:A:G	COMMD7	upstream	0.214551	0.015 (0.003)	9.116e-07	0.015 (0.003)	1.22562e-06	0.005 (0.0052)	0.31834
20:34959830:T:G	GSS	upstream	0.185645	0.023 (0.0032)	1.60996e-12	0.022 (0.0032)	4.10945e-12	0.002 (0.0055)	0.777159
20:40551182:G:C	NA	intergenic	0.0313175	0.038 (0.0073)	2.6161e-07	0.037 (0.0073)	2.68978e-07	0.005 (0.0125)	0.696576
20:46928812:T:C	EYA2	intronic	0.592941	0.014 (0.0026)	3.3552e-08	0.014 (0.0026)	2.29294e-08	0 (0.0044)	0.916959
20:48906520:T:C	NA	intergenic	0.28485	-0.015 (0.0028)	1.29357e-07	-0.014 (0.0028)	1.61191e-07	-0.003 (0.0047)	0.497598
20:63752570:T:C	ZBTB46	intronic	0.920941	0.028 (0.0046)	2.85557e-09	0.027 (0.0046)	3.15704e-09	0.005 (0.0079)	0.509393
21:29366439:C:A	NA	intergenic	0.529104	-0.014 (0.0025)	9.45471e-09	-0.014 (0.0025)	9.23285e-09	-0.009 (0.0043)	0.0438347
21:39091357:G:A	NA	intergenic	0.258843	0.014 (0.0029)	2.70811e-06	0.013 (0.0029)	4.23304e-06	0.005 (0.0049)	0.30629
22:28712241:A:G	CHEK2	intronic	0.673491	0.019 (0.0027)	2.82396e-12	0.018 (0.0027)	4.17331e-12	-0.002 (0.0045)	0.691223
22:29352870:G:A	AP1B1	intronic	0.262556	-0.024 (0.0028)	1.00143e-17	-0.024 (0.0028)	9.10866e-18	0.004 (0.0049)	0.380288
22:29964926:G:A	MTMR3	intronic	0.503244	-0.02 (0.0025)	5.33756e-15	-0.02 (0.0025)	3.95906e-15	0.005 (0.0043)	0.219404
22:36148681:A:G	APOL3	intronic	0.828417	0.031 (0.0033)	2.38994e-21	0.031 (0.0033)	2.46742e-21	-0.005 (0.0057)	0.395541
22:43928847:C:G	PNPLA3	missense	0.216331	0.107 (0.003)	1.88443e-274	NA (NA)	NA	NA (NA)	NA
22:50656498:C:T	NA	intergenic	0.218145	0.019 (0.003)	3.64231e-10	0.019 (0.003)	4.24408e-10	-0.009 (0.0052)	0.0956752
	1. Unconditioned model: AST association of the variant without conditioning the PNPLA3 SNP.
	2. Conditioned model: AST association of the variant conditioned by PNPLA3 SNP.
	3. Interaction model: AST association of the GxG interaction model.

## Sheet: Table S9
Table S9. Tissue Expression Enrichment Analysis.
	Top enriched tissue (P value)	Liver Enrichment P value	Adipose Tissue Enrichment P value				Top enriched tissue (P value)	Liver Enrichment P value	Adipose Tissue Enrichment P value
ALT Associated Genes	Liver (2.01E-17)	Liver (2.01E-17)	Adipose Tissue (6.37E-14)			AST Associated Genes	Adipose Tissue (3.76E-15)	Liver (5.66E-10)	Adipose Tissue (3.76E-15)
Previously reported ALT Associated Genes	Liver (1.06E-22)	Liver (1.06E-22)	Adipose Tissue (2.51E-14)			Previously reported AST Associated Genes	Lung (7.64E-16)	Liver (4.51E-10)	Adipose Tissue (2.22E-14)
Novel ALT Associated Genes	Adipose Tissue (6.64E-05)	Liver (1.06E-03)	Adipose Tissue (6.64E-05)			Novel AST Associated Genes	Lung (2.43E-04)	Liver (3.91E-01)	Adipose Tissue (5.64E-03)
BMI interaction Genes	Liver (3.14E-05)	Liver (3.14E-05)	Adipose Tissue (1.42E-03)			BMI interaction Genes	Liver (5.41E-06)	Liver (5.41E-06)	Adipose Tissue (3.02E-04)

## Sheet: Table S10
Table S10. Wilcoxon rank-based enrichment analysis of BMI interaction signals.
Trait	Wilcoxon Rank Test between ALT signals with and without significant BMI interactions					Trait	Wilcoxon Rank Test between AST signals with and without significant BMI interactions
	P	Difference in Location*					P	Difference in Location*
ALT	3.98e-05	58.5404				AST	0.00239	17.4544
Cirrhosis	2.19e-05	3.6885				Cirrhosis	3.12e-05	2.70922
Fibrosis or Cirrhosis	6.29e-06	6.37091				Fibrosis or Cirrhosis	3.6e-08	3.51266
NALD Cirrhosis	6.05e-05	2.64279				NALD Cirrhosis	0.000253	2.48162
NALD Composite	5.77e-07	6.28506				NALD Composite	2.38e-08	4.7264
NASH NAFLD Composite	6.78e-07	8.56656				NASH NAFLD Composite	6.71e-09	5.43357
Fatty Liver (K760)	3.54e-06	2.82824				Fatty Liver (K760)	2.08e-06	1.72933
* median of the difference of the rank between a signal with BMI interaction and a signal without BMI interaction. A positive value suggests an enrichment of BMI interaction signals, i.e. compared to signals without interactions, BMI interaction signals are more likely to rank higher in liver disease associations.

[truncated: 2 more sheets: Table S11, Table S12]
